# Supplementary material for: Nicotinamide mononucleotide (NMN) alleviates the poly(I:C)-induced inflammatory response in human primary cell cultures
Source: Sci Rep. 2023 Jul 20;13:11765. doi: 10.1038/s41598-023-38762-x (PMC10359400; doi:10.1038/s41598-023-38762-x)
Supplement: Supplementary file 1 — Supplementary Information 1. [file 41598_2023_38762_MOESM1_ESM.xlsx]

## Sheet: upregulated, HPMEC
List of top 20 genes up-regulated by high-NMN in poly(I:C)-induced HPMEC.
	log2DEG	pvalue	qvalue	localFDR
TRNR	4.34	4.32e-07	0.00316	0.003
TMEM132B	2.24	5.08e-07	0.00316	0.003
THSD4	1.28	6.79e-07	0.00317	0.003
WNK4	1.46	7.15e-07	0.00317	0.003
TXNRD1	1.46	1.06e-06	0.00339	0.004
GSTM3	1.68	1.47e-06	0.00358	0.004
BCAM	1.05	2.08e-06	0.00404	0.007
PAMR1	1.55	2.62e-06	0.00439	0.007
ZBTB16	1.07	2.83e-06	0.0045	0.007
SLC6A6	1.79	3.41e-06	0.00475	0.007
PPARA	1.62	4.14e-06	0.00499	0.007
PIR	1.22	5.12e-06	0.00522	0.007
LOC100996724	1.36	5.6e-06	0.00531	0.007
NQO1	1.15	6.39e-06	0.00544	0.007
THBS2	1.06	6.69e-06	0.00548	0.007
AK4	1.61	7.34e-06	0.00556	0.007
APLN	1.86	7.41e-06	0.00557	0.007
SLC7A11	2.1	7.71e-06	0.0056	0.007
ACTA2	1.11	7.94e-06	0.00562	0.007
ABI3BP	2.94	8.14e-06	0.00564	0.007

## Sheet: downregulated, HPMEC
List of top 20 genes down-regulated by high-NMN in poly(I:C)-induced HPMEC.
	log2DEG	pvalue	qvalue	localFDR
SHCBP1	-1.36	7.37e-08	0.00301	0.003
MCM4	-1.24	3.67e-07	0.00315	0.003
H2AX	-1.65	5.8e-07	0.00317	0.003
TRIP13	-1.07	1.38e-06	0.00355	0.004
MXRA8	-1.41	1.49e-06	0.00359	0.005
MCM5	-1.41	1.75e-06	0.00377	0.007
LMNB1	-1.64	2.87e-06	0.00452	0.007
FEN1	-1.57	5.2e-06	0.00524	0.007
ADM5	-2.35	6.03e-06	0.00539	0.007
SKA3	-1.36	6.47e-06	0.00545	0.007
CCNB2	-1.35	6.95e-06	0.00551	0.007
AMIGO2	-1.98	7.53e-06	0.00558	0.007
STMN1	-1.07	7.93e-06	0.00562	0.007
TNC	-2.09	8.29e-06	0.00566	0.008
ZWINT	-1.89	8.64e-06	0.00573	0.008
FOXD1	-1.2	1.01e-05	0.00598	0.008
RCAN1	-1.06	1.11e-05	0.00613	0.008
MLH1	-1.12	1.14e-05	0.00618	0.008
ORC1	-1.84	1.18e-05	0.00622	0.008
PCOLCE	-1.33	1.28e-05	0.00634	0.008

## Sheet: upregulated, HCAEC
List of top 20 genes up-regulated by high-NMN in poly(I:C)-induced HCAEC.
	log2DEG	pvalue	qvalue	localFDR
ZNF474-AS1	3.51	1.27e-07	0.000951	0.001
CFB	1.21	1.32e-07	0.000959	0.001
TKT	1.3	1.76e-07	0.00101	0.001
SLC7A11	1.66	3.04e-07	0.00109	0.001
KLHL24	1.43	4.46e-07	0.00122	0.002
NQO1	1.16	8.47e-07	0.00141	0.002
IGFBP4	1.05	1.18e-06	0.00151	0.002
SRXN1	1.07	1.47e-06	0.00157	0.002
MFGE8	1.15	1.62e-06	0.00159	0.002
VSIR	1.19	1.64e-06	0.00159	0.002
SRPX2	1.32	1.64e-06	0.0016	0.002
CDKN1A	1.43	2.02e-06	0.00173	0.003
AEBP1	1.37	2.75e-06	0.00194	0.003
GAA	1.72	3.39e-06	0.00207	0.003
TXNIP	2.32	3.52e-06	0.0021	0.003
ARRDC2	1.6	3.6e-06	0.00211	0.003
IGFBP5	2.04	3.74e-06	0.00213	0.003
ZC3H6	1.84	4.12e-06	0.00219	0.003
MAPK8IP3	1.11	4.26e-06	0.00221	0.003
ITGB3	1.6	4.5e-06	0.00225	0.003

## Sheet: downregulated, HCAEC
List of top 20 genes down-regulated by high-NMN in poly(I:C)-induced HCAEC.
	log2DEG	pvalue	qvalue	localFDR
ASF1B	-1.79	1.99e-08	0.000733	0.001
HNRNPM	-1.14	4.68e-08	0.000733	0.001
DNMT1	-1.01	2.56e-07	0.00107	0.001
PTX3	-2.03	4.99e-07	0.00126	0.002
TOP2A	-1.32	5.31e-07	0.00128	0.002
SHCBP1	-1.74	7.1e-07	0.00137	0.002
CDC20	-1.82	7.65e-07	0.00139	0.002
H2AZ1	-1.23	8.95e-07	0.00143	0.002
EFNB2	-1.12	9.32e-07	0.00144	0.002
MKI67	-1.83	9.45e-07	0.00144	0.002
DHFR	-1.49	9.92e-07	0.00145	0.002
CCDC85A	-2.12	1.21e-06	0.00151	0.002
GABBR2	-1.52	1.31e-06	0.00154	0.002
STIL	-1.65	1.46e-06	0.00157	0.002
TCF19	-1.72	1.82e-06	0.00165	0.003
TPX2	-1.49	2.02e-06	0.00173	0.003
PKMYT1	-1.86	2.53e-06	0.00188	0.003
PCNT	-1.08	2.56e-06	0.00189	0.003
GMNN	-1.3	2.56e-06	0.00189	0.003
PLK1	-1.85	2.79e-06	0.00195	0.003
