# Supplementary material for: Nicotinamide mononucleotide (NMN) alleviates the poly(I:C)-induced inflammatory response in human primary cell cultures
Source: Sci Rep. 2023 Jul 20;13:11765. doi: 10.1038/s41598-023-38762-x (PMC10359400; doi:10.1038/s41598-023-38762-x)
Supplement: Supplementary file 2 — Supplementary Information 2. [file 41598_2023_38762_MOESM2_ESM.xlsx]

## Sheet: Fig 1 G Up HPMEC
pathway	ID	pvalue	adjusted_pvalues	genes
CYTOKINE_ACTIVITY	GO:0005125	1.70783e-08	4.96522e-05	GREM2;BMP6;TSLP;TGFB2;GDF15;IL33;IL1B;BMP2;TNFRSF11B;TNFSF15;AREG
GROWTH_FACTOR_ACTIVITY	GO:0008083	2.3094e-08	4.96522e-05	BMP6;TGFB2;IGF2;GDF15;OSGIN1;THBS4;IL1B;VGF;BMP2;AREG;ESM1
POSITIVE_REGULATION_OF_APOPTOTIC_PROCESS	GO:0043065	4.33929e-08	6.21965e-05	TGFB2;ALDH1A3;PAWR;ZBTB16;DUSP1;ADAMTSL4;IL1B;BMP2;IGFBP3;ANKRD1;TXNIP
CELL-CELL_SIGNALING	GO:0007267	1.10929e-07	8.06564e-05	TGFB2;CCL5;IGF2;GDF15;STC1;IL1B;BMP2;PTGIR;CCL14;AREG;SSTR1;PHEX
EXTRACELLULAR_MATRIX	GO:0031012	1.12544e-07	8.06564e-05	TGFB2;ADAMTSL4;ABI3BP;MGP;COL8A2;EMILIN3;IGFBP7;THBS2;MMP23A;TNXB
PROTEINACEOUS_EXTRACELLULAR_MATRIX	GO:0005578	1.49869e-07	9.20622e-05	MGP;THSD4;COL8A2;TNFRSF11B;EMILIN3;MAMDC2;TFPI2;WNT2B;MMP23A;TNXB;SPOCK1
OXIDOREDUCTASE_ACTIVITY	GO:0016491	1.43806e-06	0.000618368	FTL;ALDH1A3;LOXL4;LOX;AKR1C1;PIR;RRM2B;CRYL1;TXNRD1;ALDH3A2;NQO1;CYP2E1;HSD11B1;FADS3
WOUND_HEALING	GO:0042060	6.66195e-06	0.0017904	TGFB2;IGF2;LOX;PPARA;ITGB3;IL1B
RESPONSE_TO_NUTRIENT	GO:0007584	3.41753e-05	0.0067153	STC1;IL1B;MGP;TNFRSF11B;ACSL5;SSTR1
IDENTICAL_PROTEIN_BINDING	GO:0042802	5.64498e-05	0.00970937	FTL;RGMB;ROBO2;ZBTB16;LCP1;ATF3;ITGB3;TPCN1;PRNP;GSTM3
RECEPTOR_BINDING	GO:0005102	5.97624e-05	0.00988378	TGFB2;MTSS1;CYTL1;BMP2;TNFSF15;CCL14;WNT2B;LAMA3;APLN
POSITIVE_REGULATION_OF_OSSIFICATION	GO:0045778	7.4259e-05	0.0106272	TGFB2;ZBTB16;BMP2
POSITIVE_REGULATION_OF_GENE_EXPRESSION	GO:0010628	7.90859e-05	0.0106272	CYP26B1;IL7R;CCL5;IL33;ADM2;BMP2
RESPONSE_TO_OXIDATIVE_STRESS	GO:0006979	7.90859e-05	0.0106272	SLC7A11;RRM2B;PRNP;TXNIP;DUSP1;NQO1
CELLULAR_RESPONSE_TO_ORGANIC_CYCLIC_COMPOUND	GO:0071407	8.77254e-05	0.0109174	CCL5;IL1B;BMP2;IGFBP5
NEGATIVE_REGULATION_OF_INTERFERON-GAMMA_PRODUCTION	GO:0032689	9.40563e-05	0.0109174	IL33;PRNP;IL1RL1
RESPONSE_TO_TOXIN	GO:0009636	9.64798e-05	0.0109174	CCL5;CDKN1A;NQO1;SLC7A11;HTR1D
EXTRACELLULAR_MATRIX_ORGANIZATION	GO:0030198	9.64798e-05	0.0109174	COL4A6;ADAMTSL4;ABI3BP;COL8A2;TNFRSF11B
REGULATION_OF_CELL_GROWTH	GO:0001558	9.64798e-05	0.0109174	IGFBP3;IGFBP7;IGFBP5;SPOCK1;ESM1
LACTATION	GO:0007595	0.000108812	0.0116972	SLC29A2;OXTR;APLN;STAT5A
PROTEIN_HETERODIMERIZATION_ACTIVITY	GO:0046982	0.000116616	0.0122305	BMP6;TGFB2;ROBO2;IKZF2;RRAGD;BMP2;KHDRBS2;BHLHE41;HEYL
RNA_POLYMERASE_II_CORE_PROMOTER_SEQUENCE-SPECIFIC_DNA_BINDING	GO:0000979	0.000143312	0.0140552	SOX8;HEYL;STAT5A
RESPONSE_TO_HYPOXIA	GO:0001666	0.000143821	0.0140552	TGFB2;PPARA;ALDOC;IL1B;HIF3A;BMP2;HSP90B1
CELL_SURFACE	GO:0009986	0.000239836	0.0210468	ROBO2;SULF1;ITGB4;BMP2;PPFIA4;TRPC4;BCAM;ACHE;AREG
HEPARIN_BINDING	GO:0008201	0.00026823	0.0230678	CCL5;THBS4;ABI3BP;THBS2;CCL14;TNXB
POSITIVE_REGULATION_OF_PROTEIN_SECRETION	GO:0050714	0.000286172	0.0236032	TGFB2;ANKRD1;ACHE
SKELETAL_SYSTEM_DEVELOPMENT	GO:0001501	0.000290306	0.0236032	BMP6;IGF2;NPR3;BMP2;TNFRSF11B;PHEX
AXON_GUIDANCE	GO:0007411	0.000301744	0.0240278	RGMB;ROBO2;MAPK8IP3;ITGB3;SEMA3E;TRPC4;SEMA6D;PRNP;SPTBN2
POSITIVE_REGULATION_OF_CELL_DIVISION	GO:0051781	0.000319306	0.0242158	TGFB2;IGF2;THBS4;IL1B
INSULIN-LIKE_GROWTH_FACTOR_BINDING	GO:0005520	0.000332263	0.0242158	IGFBP3;IGFBP7;ESM1
NUCLEOBASE-CONTAINING_SMALL_MOLECULE_INTERCONVERSION	GO:0015949	0.000332263	0.0242158	AK5;RRM2B;TXNRD1
BMP_SIGNALING_PATHWAY	GO:0030509	0.000344719	0.0242999	GREM2;BMP6;RGMB;BMP2
IMMUNE_RESPONSE	GO:0006955	0.000359976	0.024966	IL7R;BMP6;LCP2;CCL5;SERPINB9;IL1B;TNFSF15;CCL14;APLN;IL1RL1
NEGATIVE_REGULATION_OF_ANGIOGENESIS	GO:0016525	0.000371546	0.0253595	SULF1;THBS4;SEMA3E;THBS2
NEGATIVE_REGULATION_OF_BLOOD_PRESSURE	GO:0045776	0.000382878	0.0257246	PPARA;ADM2;APLN
POSITIVE_REGULATION_OF_ENDOTHELIAL_CELL_PROLIFERATION	GO:0001938	0.000399833	0.0264505	BMP6;ITGB3;THBS4;BMP2
XENOBIOTIC_METABOLIC_PROCESS	GO:0006805	0.000422956	0.0268545	CYP26B1;OPLAH;AKR1C1;TBXAS1;NQO1;CYP2E1
SERINE-TYPE_ENDOPEPTIDASE_INHIBITOR_ACTIVITY	GO:0004867	0.000424677	0.0268545	SERPINB9;SERPING1;TFPI2;SPINT2;SPOCK1
POSITIVE_REGULATION_OF_NEURON_DIFFERENTIATION	GO:0045666	0.000493901	0.0303396	BMP6;CCL5;BMP2;HEYL
PEPTIDE_HORMONE_BINDING	GO:0017046	0.000634095	0.0354105	EDNRB;NPR3;OXTR
RESPONSE_TO_PROGESTERONE_STIMULUS	GO:0032570	0.000634095	0.0354105	TGFB2;OXTR;TXNIP
NEGATIVE_REGULATION_OF_CELL_PROLIFERATION	GO:0008285	0.000643765	0.0354896	TGFB2;PAWR;CDKN1A;ZBTB16;IL1B;BMP2;IGFBP3;IGFBP7;SSTR1
NEGATIVE_REGULATION_OF_TRANSCRIPTION_FROM_RNA_POLYMERASE_II_PROMOTER	GO:0000122	0.000682891	0.0370167	PPP1R13L;PAWR;PPARA;EDNRB;BMP2;PER3;CBX7;BHLHE41;SIK1;TXNIP
ANTI-APOPTOSIS	GO:0006916	0.000688682	0.0370167	CFLAR;SERPINB9;IL1B;CRYAB;TNFRSF6B;HSP90B1;PRNP
COPPER_ION_BINDING	GO:0005507	0.000727575	0.0386244	LOXL4;LOX;MT1L;PRNP
TRANSCRIPTION_COREPRESSOR_ACTIVITY	GO:0003714	0.000776395	0.039744	TFEC;PPP1R13L;PAWR;ATF3;ANKRD1;HEYL
ENDOPLASMIC_RETICULUM_LUMEN	GO:0005788	0.000822777	0.0416228	IGF2;TBXAS1;F10;HSP90B1;ACHE
NEGATIVE_REGULATION_OF_CELL_GROWTH	GO:0030308	0.00100291	0.0501456	RRAD;TGFB2;TSPYL2;CDKN1A;OSGIN1
RESPONSE_TO_DRUG	GO:0042493	0.00101972	0.0503421	ABCA3;CCL5;ALDH1A3;LOX;CDKN1A;TNFRSF11B;OXTR;TXNIP
NEGATIVE_REGULATION_OF_ENDOPEPTIDASE_ACTIVITY	GO:0010951	0.00103026	0.0503421	SERPINB9;SERPING1;SPINT2;SPOCK1
EXTRACELLULAR_MATRIX_STRUCTURAL_CONSTITUENT	GO:0005201	0.00114821	0.0533767	COL4A6;MGP;COL8A2;TFPI2
T_CELL_DIFFERENTIATION_IN_THYMUS	GO:0033077	0.00117529	0.0533767	MPZL2;ZFP36L1;STAT5A
RESPONSE_TO_ORGANIC_NITROGEN	GO:0010243	0.00117529	0.0533767	CDKN1A;ALDOC;IL1B
ELECTRON_CARRIER_ACTIVITY	GO:0009055	0.00118228	0.0533767	CYP26B1;TBXAS1;TXNRD1;NQO1;CYP2E1;AOX1
BASEMENT_MEMBRANE	GO:0005604	0.0012106	0.0533767	THBS4;COL8A2;THBS2;LAMA3
EMBRYO_IMPLANTATION	GO:0007566	0.00140439	0.0592048	STC1;IL1B;KLF9
KIDNEY_DEVELOPMENT	GO:0001822	0.00163554	0.0673277	BMP6;ALDH1A3;SULF1;RRM2B
INTEGRIN_BINDING	GO:0005178	0.00171522	0.068477	ITGB3;THBS4;FERMT3;TNXB
LUNG_DEVELOPMENT	GO:0030324	0.0019704	0.0749797	LOX;MGP;HSD11B1;RAB3A
POSITIVE_REGULATION_OF_INFLAMMATORY_RESPONSE	GO:0050729	0.00209406	0.0769614	IL33;IL1RL1;STAT5A
NEUROMUSCULAR_JUNCTION	GO:0031594	0.00209406	0.0769614	THBS4;ACHE;SPOCK1
MAMMARY_GLAND_INVOLUTION	GO:0060056	0.00223124	0.079292	IGFBP5;STAT5A
INTERSTITIAL_MATRIX	GO:0005614	0.00223124	0.079292	ADAMTSL4;ABI3BP
CARDIAC_MUSCLE_TISSUE_MORPHOGENESIS	GO:0055008	0.00223124	0.079292	BMP2;ANKRD1
FATTY_ACID_METABOLIC_PROCESS	GO:0006631	0.00225068	0.0793273	PPARA;CRYL1;ACSL5;STAT5A
RESPONSE_TO_ESTRADIOL_STIMULUS	GO:0032355	0.0023499	0.0814885	DUSP1;IL1B;OXTR;TXNIP
TRANSPORT_VESICLE	GO:0030133	0.00241931	0.0823325	NPTX1;VGF;CRISPLD2
RESPONSE_TO_GLUCOCORTICOID_STIMULUS	GO:0051384	0.00245209	0.0823748	CCL5;PTGDS;DUSP1;IL1B
G-PROTEIN_SIGNALING,_COUPLED_TO_CYCLIC_NUCLEOTIDE_SECOND_MESSENGER	GO:0007187	0.00259297	0.0824737	PTGIR;SSTR1;HTR1D
POSITIVE_REGULATION_OF_PROTEIN_PHOSPHORYLATION	GO:0001934	0.00266554	0.0824737	IGF2;ITGB3;IL1B;BMP2
NEGATIVE_REGULATION_OF_T_CELL_RECEPTOR_SIGNALING_PATHWAY	GO:0050860	0.00266601	0.0824737	PAWR;PRNP
MACROPHAGE_CHEMOTAXIS	GO:0048246	0.00266601	0.0824737	CCL5;EDNRB
RESPONSE_TO_ARSENIC-CONTAINING_SUBSTANCE	GO:0046685	0.00266601	0.0824737	CDKN1A;TNFRSF11B
PLATELET_AGGREGATION	GO:0070527	0.00266601	0.0824737	ITGB3;FERMT3
PLATELET_DEGRANULATION	GO:0002576	0.00277689	0.0852903	TGFB2;ITGB3;MMRN1;SERPING1
OXIDATION-REDUCTION_PROCESS	GO:0055114	0.00283794	0.0859378	CYP26B1;AKR1C1;ALDH3A2;CYP2E1;BMP2
HORMONE_ACTIVITY	GO:0005179	0.00289139	0.0863402	IGF2;STC1;ADM2;APLN
PATHWAY-RESTRICTED_SMAD_PROTEIN_PHOSPHORYLATION	GO:0060389	0.00313724	0.0893385	TGFB2;BMP2
LAMININ_BINDING	GO:0043236	0.00313724	0.0893385	BCAM;ACHE
NAD+_BINDING	GO:0070403	0.00313724	0.0893385	ALDH1A3;CRYL1
POSITIVE_REGULATION_OF_CARTILAGE_DEVELOPMENT	GO:0061036	0.00313724	0.0893385	ZBTB16;BMP2
POSITIVE_REGULATION_OF_PHOSPHATIDYLINOSITOL_3-KINASE_CASCADE	GO:0014068	0.00315943	0.0893787	TGFB2;CCL5;IGF2
COLLAGEN_BINDING	GO:0005518	0.00336375	0.0933169	THBS4;ABI3BP;ACHE
PERINUCLEAR_REGION_OF_CYTOPLASM	GO:0048471	0.00342	0.0942692	GALNT3;PTGDS;MT1L;RAP1GAP2;HSP90B1;APLN;ACHE;NPC1;PHEX
HEMIDESMOSOME_ASSEMBLY	GO:0031581	0.00364443	0.0950376	ITGB4;LAMA3
MAP_KINASE_TYROSINE/SERINE/THREONINE_PHOSPHATASE_ACTIVITY	GO:0017017	0.00364443	0.0950376	DUSP1;DUSP5
POSITIVE_REGULATION_OF_SYNAPSE_ASSEMBLY	GO:0051965	0.00364443	0.0950376	OXTR;THBS2
NEGATIVE_REGULATION_OF_MACROPHAGE_DERIVED_FOAM_CELL_DIFFERENTIATION	GO:0010745	0.00364443	0.0950376	PPARA;ITGB3
POSITIVE_REGULATION_OF_INTERLEUKIN-2_BIOSYNTHETIC_PROCESS	GO:0045086	0.00364443	0.0950376	IL1B;STAT5A
PROTEIN_HOMOOLIGOMERIZATION	GO:0051260	0.00364679	0.0950376	AKR1C1;THBS4;CRYAB;PRNP
GLUCONEOGENESIS	GO:0006094	0.0037962	0.0971647	ALDOC;ENO2;ATF3
RESPONSE_TO_MECHANICAL_STIMULUS	GO:0009612	0.0037962	0.0971647	BMP2;MGP;TXNIP
POSITIVE_REGULATION_OF_CELL_PROLIFERATION	GO:0008284	0.00415139	0.102883	TGFB2;IGF2;ATF3;EIF5A2;CCL14;APLN;STAT5A;HCLS1
REGULATION_OF_EXOCYTOSIS	GO:0017157	0.00418712	0.102883	RAB3C;RAB3A
ENDODERM_FORMATION	GO:0001706	0.00418712	0.102883	DUSP1;DUSP5
POSITIVE_REGULATION_OF_PROTEIN_KINASE_B_SIGNALING_CASCADE	GO:0051897	0.00426103	0.104105	IGF2;F10;IGFBP5
CARBOHYDRATE_METABOLIC_PROCESS	GO:0005975	0.00441519	0.106659	GALNT3;IGF2;PPP1R3B;ALDOC;ENO2;MGAT4A;GAA
PLATELET_ALPHA_GRANULE_LUMEN	GO:0031093	0.0045058	0.10824	TGFB2;MMRN1;SERPING1
SYNAPTIC_TRANSMISSION,_CHOLINERGIC	GO:0007271	0.0047648	0.110749	NQO1;ACHE
PROSTAGLANDIN_BIOSYNTHETIC_PROCESS	GO:0001516	0.0047648	0.110749	PTGDS;TBXAS1
EMBRYONIC_DIGESTIVE_TRACT_DEVELOPMENT	GO:0048566	0.0047648	0.110749	TGFB2;RARB
REGULATION_OF_THE_FORCE_OF_HEART_CONTRACTION	GO:0002026	0.0047648	0.110749	APLN;GAA
CELL_SURFACE_RECEPTOR_SIGNALING_PATHWAY	GO:0007166	0.00500128	0.11483	IL7R;STC1;EDNRB;OXTR;SSTR1
BLOOD_COAGULATION	GO:0007596	0.00500486	0.11483	LCP2;TGFB2;ITGB3;MMRN1;SERPING1;SLC7A11;F10;TFPI2;PTGIR
NEGATIVE_REGULATION_OF_LIPID_CATABOLIC_PROCESS	GO:0050995	0.00537702	0.119181	IGF2;IL1B
POSITIVE_REGULATION_OF_VASCULAR_ENDOTHELIAL_GROWTH_FACTOR_RECEPTOR_SIGNALING_PATHWAY	GO:0030949	0.00537702	0.119181	ITGB3;IL1B
POSITIVE_REGULATION_OF_CELL_MIGRATION	GO:0030335	0.00553767	0.122113	CCL5;IGF2;BMP2;F10
GLUCOSE_METABOLIC_PROCESS	GO:0006006	0.00571975	0.125484	IGF2;ALDOC;ENO2;GAA
REGULATION_OF_BLOOD_PRESSURE	GO:0008217	0.00585641	0.127185	EDNRB;NPR3;ACTA2
AMINO_ACID_TRANSMEMBRANE_TRANSPORTER_ACTIVITY	GO:0015171	0.00602329	0.127587	SLC7A11;SLC7A14
SMAD_PROTEIN_SIGNAL_TRANSDUCTION	GO:0060395	0.00602329	0.127587	BMP6;BMP2
RESPONSE_TO_ORGANIC_CYCLIC_COMPOUND	GO:0014070	0.0060958	0.127804	STC1;CDKN1A;ALDOC;OXTR
METALLOENDOPEPTIDASE_ACTIVITY	GO:0004222	0.0060958	0.127804	ADAMTSL4;THSD4;MMP23A;PHEX
RESPONSE_TO_CALCIUM_ION	GO:0051592	0.00615241	0.127804	DUSP1;MGP;TXNIP
TELENCEPHALON_DEVELOPMENT	GO:0021537	0.00670316	0.132339	BMP2;OXTR
BLOOD_COAGULATION,_INTRINSIC_PATHWAY	GO:0007597	0.00670316	0.132339	SERPING1;F10
POSITIVE_REGULATION_OF_PATHWAY-RESTRICTED_SMAD_PROTEIN_PHOSPHORYLATION	GO:0010862	0.00670316	0.132339	BMP6;BMP2
RESPONSE_TO_VITAMIN_D	GO:0033280	0.00670316	0.132339	STC1;IL1B
POSITIVE_REGULATION_OF_BRANCHING_INVOLVED_IN_URETERIC_BUD_MORPHOGENESIS	GO:0090190	0.00670316	0.132339	SOX8;WNT2B
REGULATION_OF_PH	GO:0006885	0.00670316	0.132339	EDNRB;SLC26A4
PHOSPHOLIPID_BINDING	GO:0005543	0.00677082	0.132339	FAAH;F10;SEC14L2
CHLORIDE_TRANSPORT	GO:0006821	0.00677082	0.132339	BEST1;SLC26A4;WNK4
SYMPORTER_ACTIVITY	GO:0015293	0.00710694	0.13828	SLC12A8;SLC16A12;SLC6A6;SLC16A4
POSITIVE_REGULATION_VASCULAR_ENDOTHELIAL_GROWTH_FACTOR_PRODUCTION	GO:0010575	0.00741616	0.139866	SULF1;IL1B
NEGATIVE_REGULATION_OF_I-KAPPAB_KINASE/NF-KAPPAB_CASCADE	GO:0043124	0.00741616	0.139866	CARD8;IL1RL1
FIBRONECTIN_BINDING	GO:0001968	0.00741616	0.139866	THBS4;IGFBP5
NEGATIVE_REGULATION_OF_ADENYLATE_CYCLASE_ACTIVITY	GO:0007194	0.00741616	0.139866	EDNRB;GABBR2
POSITIVE_REGULATION_OF_EPITHELIAL_TO_MESENCHYMAL_TRANSITION	GO:0010718	0.00741616	0.139866	TGFB2;BMP2
ACTIVATION_OF_PROTEIN_KINASE_ACTIVITY	GO:0032147	0.00741616	0.139866	TGFB2;ITGB3
ANCHORED_TO_MEMBRANE	GO:0031225	0.00776371	0.143928	LYNX1;CPM;ACHE;PRNP
ORGAN_REGENERATION	GO:0031100	0.00776542	0.143928	CDKN1A;LCP1;ALDOC
RESPONSE_TO_INSULIN_STIMULUS	GO:0032868	0.00776542	0.143928	CCL5;PPARA;VGF
RESPONSE_TO_WOUNDING	GO:0009611	0.00811504	0.147329	TGFB2;ITGB4;ACHE
COENZYME_BINDING	GO:0050662	0.00816183	0.147329	CRYL1;NQO1
POSITIVE_REGULATION_OF_FAT_CELL_DIFFERENTIATION	GO:0045600	0.00816183	0.147329	ZBTB16;BMP2
POSITIVE_REGULATION_OF_VASODILATION	GO:0045909	0.00816183	0.147329	IGF2;APLN
CELLULAR_RESPONSE_TO_CAMP	GO:0071320	0.00816183	0.147329	STC1;IGFBP5
SH3_DOMAIN_BINDING	GO:0017124	0.008223	0.147329	SHANK2;MTSS1;KHDRBS2;HCLS1
RESPONSE_TO_ESTROGEN_STIMULUS	GO:0043627	0.0084738	0.151192	CCL5;TNFRSF11B;GSTM3
POSITIVE_REGULATION_OF_WNT_RECEPTOR_SIGNALING_PATHWAY	GO:0030177	0.00893973	0.155631	SULF1;BMP2
ENTERIC_NERVOUS_SYSTEM_DEVELOPMENT	GO:0048484	0.00893973	0.155631	EDNRB;SOX8
CHEMOATTRACTANT_ACTIVITY	GO:0042056	0.00893973	0.155631	CCL5;CCL14
CARTILAGE_DEVELOPMENT	GO:0051216	0.00960537	0.16249	BMP6;SULF1;ZBTB16
POSITIVE_REGULATION_OF_PEPTIDYL-TYROSINE_PHOSPHORYLATION	GO:0050731	0.00960537	0.16249	IGF2;ITGB3;THBS4
GLUCOSE_HOMEOSTASIS	GO:0042593	0.00960537	0.16249	IGF2;VGF;IGFBP5
CARDIAC_MUSCLE_CONTRACTION	GO:0060048	0.00974939	0.16249	PPP1R13L;GAA
PROTEIN_TETRAMERIZATION	GO:0051262	0.00974939	0.16249	CCL5;ACHE
POSITIVE_REGULATION_OF_ACTIVATED_T_CELL_PROLIFERATION	GO:0042104	0.00974939	0.16249	IGF2;STAT5A
NEGATIVE_REGULATION_OF_SMOOTH_MUSCLE_CELL_PROLIFERATION	GO:0048662	0.00974939	0.16249	IGFBP3;IGFBP5
ACTIN_FILAMENT_BUNDLE_ASSEMBLY	GO:0051017	0.00974939	0.16249	PAWR;LCP1
MICROSOME	GO:0005792	0.00991025	0.164533	CYP26B1;ALDH3A2;CYP2E1;SLC7A11;F10;HSP90B1
HEMOPOIESIS	GO:0030097	0.0100011	0.165403	TGFB2;ZBTB16;KIRREL3
POST-EMBRYONIC_DEVELOPMENT	GO:0009791	0.0104063	0.166808	PPP1R13L;MAPK8IP3;RAB3A
DIGESTION	GO:0007586	0.0104063	0.166808	AKR1C1;ADM2;SSTR1
LYSOSOMAL_MEMBRANE	GO:0005765	0.0105094	0.166808	TPCN1;NPC1;CD68;GAA
INTRACELLULAR_SIGNAL_TRANSDUCTION	GO:0035556	0.0105818	0.166808	GPR155;SHANK2;DUSP1;RASA4;IGFBP5;HCLS1
GLUTATHIONE_TRANSFERASE_ACTIVITY	GO:0004364	0.0105904	0.166808	PTGDS;GSTM3
POSITIVE_REGULATION_OF_CYTOKINE_SECRETION	GO:0050715	0.0105904	0.166808	IGF2;TNFSF15
EYE_DEVELOPMENT	GO:0001654	0.0105904	0.166808	BMP6;TGFB2
ACTIVATION_OF_SIGNALING_PROTEIN_ACTIVITY_INVOLVED_IN_UNFOLDED_PROTEIN_RESPONSE	GO:0006987	0.0108208	0.169198	TSPYL2;ATF3;HSP90B1
CELLULAR_CALCIUM_ION_HOMEOSTASIS	GO:0006874	0.0108208	0.169198	CCL5;STC1;CCL14
HEME_BINDING	GO:0020037	0.0110677	0.171809	CYP26B1;TBXAS1;CYP2E1;FADS3
CELL-MATRIX_ADHESION	GO:0007160	0.0112448	0.172688	ITGB4;ITGB3;BCAM
OSSIFICATION	GO:0001503	0.0112448	0.172688	IGF2;STC1;MGP
EPITHELIAL_TO_MESENCHYMAL_TRANSITION	GO:0001837	0.0114623	0.174162	TGFB2;BMP2
INACTIVATION_OF_MAPK_ACTIVITY	GO:0000188	0.0114623	0.174162	DUSP1;DUSP5
BETA-AMYLOID_BINDING	GO:0001540	0.0123646	0.183338	TGFB2;ACHE
TRANSLATION_ELONGATION_FACTOR_ACTIVITY	GO:0003746	0.0123646	0.183338	EIF5A2;TCEA3
POSITIVE_CHEMOTAXIS	GO:0050918	0.0123646	0.183338	CCL5;CCL14
NUCLEOBASE-CONTAINING_SMALL_MOLECULE_METABOLIC_PROCESS	GO:0055086	0.0125737	0.183901	AK5;RRM2B;TXNRD1
POSITIVE_REGULATION_OF_ANGIOGENESIS	GO:0045766	0.0125737	0.183901	CCL5;ADM2;IL1B
FEMALE_PREGNANCY	GO:0007565	0.0130358	0.187466	OXTR;STAT5A;PSG4
POSITIVE_REGULATION_OF_PHOSPHORYLATION	GO:0042327	0.013297	0.187466	CCL5;APLN
CELLULAR_RESPONSE_TO_TRANSFORMING_GROWTH_FACTOR_BETA_STIMULUS	GO:0071560	0.013297	0.187466	CCL5;ANKRD1
LEUKOCYTE_CELL-CELL_ADHESION	GO:0007159	0.013297	0.187466	CCL5;FERMT3
CHONDROCYTE_DIFFERENTIATION	GO:0002062	0.013297	0.187466	CYTL1;WNT2B
MAPK_CASCADE	GO:0000165	0.0135075	0.188578	CCL5;IGF2;IL1B
PLATELET_ACTIVATION	GO:0030168	0.0138796	0.193147	LCP2;TGFB2;ITGB3;MMRN1;SERPING1
PROTEIN_KINASE_B_SIGNALING_CASCADE	GO:0043491	0.014259	0.195266	CCL5;IL1B
ROUGH_ENDOPLASMIC_RETICULUM	GO:0005791	0.014259	0.195266	PTGDS;SLC7A11
SOLUBLE_FRACTION	GO:0005625	0.0143075	0.195309	CCL5;MAPK8IP3;DUSP1;CYTL1;TNFRSF6B;RAB3A;SPINT2
HOMOPHILIC_CELL_ADHESION	GO:0007156	0.0144797	0.196412	CDHR1;MPZL2;ROBO2;CDH8
CELL_JUNCTION_ASSEMBLY	GO:0034329	0.0144797	0.196412	ITGB4;LAMA3;CDH8
POSITIVE_REGULATION_OF_BONE_MINERALIZATION	GO:0030501	0.0152501	0.199318	BMP6;BMP2
INTEGRIN_COMPLEX	GO:0008305	0.0152501	0.199318	ITGB4;ITGB3
HAIR_FOLLICLE_MORPHOGENESIS	GO:0031069	0.0152501	0.199318	TGFB2;IGFBP5
NEUTROPHIL_CHEMOTAXIS	GO:0030593	0.0152501	0.199318	TGFB2;IL1B
REGULATION_OF_MITOTIC_CELL_CYCLE	GO:0007346	0.0152501	0.199318	CDKN1A;SIK1
LIPOPOLYSACCHARIDE-MEDIATED_SIGNALING_PATHWAY	GO:0031663	0.0152501	0.199318	CCL5;IL1B
CELLULAR_LIPID_METABOLIC_PROCESS	GO:0044255	0.0162274	0.20884	PPARA;TXNRD1;ANKRD1;ACSL5
PROTEIN_SELF-ASSOCIATION	GO:0043621	0.0162701	0.20884	CCL5;ACHE
CELLULAR_RESPONSE_TO_INTERLEUKIN-1	GO:0071347	0.0162701	0.20884	CCL5;ANKRD1
GOLGI_CISTERNA_MEMBRANE	GO:0032580	0.0165404	0.211677	GALNT3;GOLGA8B;GOLGA8A
POSITIVE_REGULATION_OF_MITOSIS	GO:0045840	0.0173183	0.220322	IGF2;IL1B
NEGATIVE_REGULATION_OF_PROTEIN_PHOSPHORYLATION	GO:0001933	0.0173183	0.220322	IGFBP3;PRNP
CELL_FATE_COMMITMENT	GO:0045165	0.0183945	0.224706	BMP2;SOX8
SOCIAL_BEHAVIOR	GO:0035176	0.0183945	0.224706	IL1B;OXTR
ENDOPLASMIC_RETICULUM_UNFOLDED_PROTEIN_RESPONSE	GO:0030968	0.0187568	0.226557	TSPYL2;ATF3;HSP90B1
NEGATIVE_REGULATION_OF_TRANSCRIPTION,_DNA-DEPENDENT	GO:0045892	0.0191826	0.23095	ZBTB16;ATF3;BMP2;DUSP5;SOX8;ZNF382;HEYL
EXTERNAL_SIDE_OF_PLASMA_MEMBRANE	GO:0009897	0.0192887	0.23095	IL7R;ITGB3;BCAM;IL1RL1
COLLAGEN	GO:0005581	0.0193354	0.23095	COL4A6;LOX;COL8A2
POSITIVE_REGULATION_OF_NITRIC_OXIDE_BIOSYNTHETIC_PROCESS	GO:0045429	0.0194983	0.231609	IGF2;IL1B
HEART_DEVELOPMENT	GO:0007507	0.0196947	0.233298	TGFB2;PPARA;BMP2;OXTR
REGULATION_OF_PROTEIN_LOCALIZATION	GO:0032880	0.0206291	0.239744	IGF2;SLC26A4
CELLULAR_RESPONSE_TO_AMINO_ACID_STIMULUS	GO:0071230	0.0206291	0.239744	COL4A6;RRAGD
COLLAGEN_FIBRIL_ORGANIZATION	GO:0030199	0.0206291	0.239744	TGFB2;LOX
ACTIVATION_OF_PHOSPHOLIPASE_C_ACTIVITY_BY_G-PROTEIN_COUPLED_RECEPTOR_PROTEIN_SIGNALING_PATHWAY_COUPLED_TO_IP3_SECOND_MESSENGER	GO:0007200	0.0206291	0.239744	EDNRB;NPR3
NERVOUS_SYSTEM_DEVELOPMENT	GO:0007399	0.0207998	0.241076	ULK2;EDNRB;THBS4;SEMA3E;SEMA6D;ACHE;SPOCK1
PEPTIDASE_INHIBITOR_ACTIVITY	GO:0030414	0.0211298	0.243588	SERPINB9;SERPING1;TFPI2
RESPONSE_TO_NUTRIENT_LEVELS	GO:0031667	0.0217867	0.248496	CCL5;STAT5A
CELLULAR_RESPONSE_TO_TUMOR_NECROSIS_FACTOR	GO:0071356	0.0217867	0.248496	CCL5;ANKRD1
ANGIOGENESIS	GO:0001525	0.0226843	0.257368	TGFB2;ADM2;COL8A2;ESM1
ACTIN_FILAMENT	GO:0005884	0.0229707	0.257895	PAWR;LCP1
INHIBITION_OF_ADENYLATE_CYCLASE_ACTIVITY_BY_G-PROTEIN_SIGNALING_PATHWAY	GO:0007193	0.0229707	0.257895	NPR3;OPRL1
INTRACELLULAR_RECEPTOR_MEDIATED_SIGNALING_PATHWAY	GO:0030522	0.0229707	0.257895	PTGER3;PPARA
PERIPHERAL_NERVOUS_SYSTEM_DEVELOPMENT	GO:0007422	0.0241806	0.266606	EDNRB;SOX8
GROWTH	GO:0040007	0.0241806	0.266606	BMP6;BMP2
HEART_MORPHOGENESIS	GO:0003007	0.0241806	0.266606	TGFB2;GAA
CIRCADIAN_RHYTHM	GO:0007623	0.0241806	0.266606	PER3;BHLHE41
POSITIVE_REGULATION_OF_INTERLEUKIN-6_PRODUCTION	GO:0032755	0.0241806	0.266606	IL33;IL1B
NEURAL_CREST_CELL_MIGRATION	GO:0001755	0.025416	0.275287	EDNRB;SOX8
BILE_ACID_METABOLIC_PROCESS	GO:0008206	0.025416	0.275287	AKR1C1;NPC1
G-PROTEIN_COUPLED_RECEPTOR_SIGNALING_PATHWAY	GO:0007186	0.0257882	0.277223	PTGER3;IGF2;GABBR2;OPRL1;BAIAP3;AREG
CELL_DEATH	GO:0008219	0.0264221	0.281151	PTGER3;FTL;TGFB2;SPTBN2
MEMORY	GO:0007613	0.0266767	0.281151	IL1B;OXTR
LIGAND-ACTIVATED_SEQUENCE-SPECIFIC_DNA_BINDING_RNA_POLYMERASE_II_TRANSCRIPTION_FACTOR_ACTIVITY	GO:0004879	0.0266767	0.281151	PTGER3;PPARA
NEGATIVE_REGULATION_OF_EPITHELIAL_CELL_PROLIFERATION	GO:0050680	0.0266767	0.281151	TGFB2;MTSS1
MUSCLE_CONTRACTION	GO:0006936	0.0270424	0.283616	ACTA2;CRYAB;OXTR
ELEVATION_OF_CYTOSOLIC_CALCIUM_ION_CONCENTRATION	GO:0007204	0.0270424	0.283616	IL1B;OPRL1;OXTR
AXON	GO:0030424	0.0274108	0.286779	TGFB2;KIRREL3;ALDOC;ACHE
POSITIVE_REGULATION_OF_ANTI-APOPTOSIS	GO:0045768	0.0279621	0.289728	CDKN1A;DUSP1
ELECTRON_TRANSPORT_CHAIN	GO:0022900	0.0279621	0.289728	TXNRD1;FADS3
OSTEOBLAST_DIFFERENTIATION	GO:0001649	0.029272	0.298269	BMP2;SOX8
CELLULAR_RESPONSE_TO_HORMONE_STIMULUS	GO:0032870	0.029272	0.298269	ROBO2;DUSP1
POSITIVE_REGULATION_OF_DNA_REPLICATION	GO:0045740	0.029272	0.298269	IGF2;AREG
POSITIVE_REGULATION_OF_T_CELL_PROLIFERATION	GO:0042102	0.029272	0.298269	CCL5;IL1B
INFLAMMATORY_RESPONSE	GO:0006954	0.0302384	0.306663	BMP6;CCL5;IL1B;BMP2;AOX1
POSITIVE_REGULATION_OF_NEURON_APOPTOSIS	GO:0043525	0.030606	0.30821	TGFB2;NQO1
AMINO_ACID_TRANSPORT	GO:0006865	0.030606	0.30821	SLC6A6;SLC7A11
POST-TRANSLATIONAL_PROTEIN_MODIFICATION	GO:0043687	0.0315845	0.317321	GALNT3;EIF5A2;F10;MGAT4A
NEGATIVE_REGULATION_OF_CELL_CYCLE	GO:0045786	0.0319636	0.319636	TSPYL2;BMP2
REGULATION_OF_CELL_ADHESION	GO:0030155	0.0319636	0.319636	LAMA3;STAT5A
PROTEIN_DEPHOSPHORYLATION	GO:0006470	0.032962	0.328094	PPM1J;DUSP1;DUSP5
RESPONSE_TO_HYDROGEN_PEROXIDE	GO:0042542	0.0333446	0.330373	DUSP1;TXNIP
POSITIVE_REGULATION_OF_OSTEOBLAST_DIFFERENTIATION	GO:0045669	0.0361752	0.351136	BMP6;BMP2
CELL_MORPHOGENESIS	GO:0000902	0.0361752	0.351136	IL7R;TGFB2
RESPONSE_TO_RETINOIC_ACID	GO:0032526	0.0361752	0.351136	DUSP1;BMP2
CENTRAL_NERVOUS_SYSTEM_DEVELOPMENT	GO:0007417	0.0369759	0.3581	ROBO2;ZBTB16;NPTX1
AGING	GO:0007568	0.0378074	0.36533	CCL5;ALDOC;IL1B
NEGATIVE_REGULATION_OF_APOPTOTIC_PROCESS	GO:0043066	0.0384002	0.370226	IGF2;CDKN1A;RRM2B;SOX8;STAT5A
STEROID_HORMONE_RECEPTOR_ACTIVITY	GO:0003707	0.0390948	0.373572	PPARA;RARB
PROTEASE_BINDING	GO:0002020	0.0390948	0.373572	ADAMTSL4;SERPINB9
LEUKOCYTE_MIGRATION	GO:0050900	0.0394989	0.376597	ITGB3;IL1B;SLC7A11
POSITIVE_REGULATION_OF_TRANSCRIPTION,_DNA-DEPENDENT	GO:0045893	0.0405176	0.385264	RGMB;PPARA;ZBTB16;IL1B;BMP2;SOX8;SEC14L2
AUTOPHAGY	GO:0006914	0.0405871	0.385264	ATG16L2;NPC1
GLYCOLYSIS	GO:0006096	0.0421007	0.394408	ALDOC;ENO2
CHEMOKINE_ACTIVITY	GO:0008009	0.0421007	0.394408	CCL5;CCL14
RESPONSE_TO_CAMP	GO:0051591	0.0436352	0.407009	DUSP1;VGF
RETINA_DEVELOPMENT_IN_CAMERA-TYPE_EYE	GO:0060041	0.0436352	0.407009	SOX8;ACHE
NEUROTRANSMITTER_SECRETION	GO:0007269	0.0451903	0.412565	BAIAP3;RAB3A
APICAL_PLASMA_MEMBRANE	GO:0016324	0.0462328	0.421189	STC1;SLC26A4;OXTR;KCNE4
CELL_JUNCTION	GO:0030054	0.0471835	0.428881	SHANK2;LCP1;ITGB4;GABBR2;WNK4;FERMT3;ACHE
ISOMERASE_ACTIVITY	GO:0016853	0.0475758	0.428881	PTGDS;TBXAS1;FKBP11
SYNAPTIC_TRANSMISSION	GO:0007268	0.047839	0.430351	NPTX1;KCNAB2;GABBR2;RAB3A;ACHE;HTR1D
PROTEIN_PHOSPHORYLATION	GO:0006468	0.0487903	0.435266	TGFB2;CCL5;ADM2;WNK4;IGFBP3;SIK1
FATTY_ACID_BIOSYNTHETIC_PROCESS	GO:0006633	0.0499755	0.443997	PTGDS;TBXAS1
CHOLESTEROL_HOMEOSTASIS	GO:0042632	0.0499755	0.443997	AKR1C1;NPC1

## Sheet: Fig 1 G Down HPMEC
pathway	ID	pvalue	adjusted_pvalues	genes
MITOTIC_CELL_CYCLE	GO:0000278	1.36193e-52	5.8563e-49	AURKB;CCNB1;TUBA1A;PRIM1;RFC3;GINS1;CDKN2C;TUBB;GMNN;ERCC6L;KIF2C;BIRC5;KIF20A;PLK1;MCM10;FBXO5;UBE2C;AURKA;GINS4;CCNB2;MCM7;TYMS;DNA2;CDT1;MCM5;CDC20;KIF18B;RRM2;ZWINT;NDC80;FEN1;PLK4;CCNA2;CDC45;BUB1;CDC6;SPC25;MCM2;MCM4;KIF18A;DHFRP1;CENPM;CENPO;RBL1;GINS2;SPC24;CENPF;BUB1B;KIF23;CDC25A;CDCA8
CELL_DIVISION	GO:0051301	3.75856e-32	3.23236e-29	SKA3;TUBA1B;FAM83D;TPX2;CCNB1;SMC2;TUBA1A;TUBB;CCNF;ERCC6L;KIF2C;BIRC5;FBXO5;UBE2C;AURKA;CCNB2;KIF11;CDC20;ZWINT;NDC80;CCNA2;BUB1;NCAPG;CDC6;SPC25;KIFC1;SMC4;CDCA5;CENPO;SPC24;CENPF;BUB1B;TIMELESS;CDC25A;CDCA8
DNA_REPLICATION	GO:0006260	5.61085e-27	3.44667e-24	TK1;DTL;GINS3;PRIM1;RFC3;BRCA1;GINS1;NASP;MCM10;GINS4;MCM7;TYMS;CDT1;MCM5;RRM2;RECQL4;FEN1;CDC45;POLQ;CDC6;MCM2;MCM4;GINS2;CENPF;CDC25A
MITOSIS	GO:0007067	1.12682e-25	6.05666e-23	SKA3;FAM83D;TPX2;SMC2;TUBB;CCNF;KIF2C;BIRC5;PLK1;UBE2C;AURKA;CCNB2;KIF22;KIF11;KIF18B;NDC80;CCNA2;PBK;NCAPG;CDC6;KIF15;CDCA5;BUB1B;TIMELESS;KIF23;CDC25A
M_PHASE_OF_MITOTIC_CELL_CYCLE	GO:0000087	2.8255e-25	1.34996e-22	AURKB;ERCC6L;KIF2C;BIRC5;KIF20A;PLK1;FBXO5;CDC20;ZWINT;NDC80;BUB1;SPC25;KIF18A;CENPM;CENPO;SPC24;CENPF;BUB1B;DLGAP5;KIF23;CDCA8
MITOTIC_PROMETAPHASE	GO:0000236	3.22273e-21	1.25979e-18	AURKB;CCNB1;ERCC6L;KIF2C;BIRC5;PLK1;CDC20;ZWINT;NDC80;BUB1;SPC25;KIF18A;CENPM;CENPO;SPC24;CENPF;BUB1B;CDCA8
SPINDLE	GO:0005819	8.83887e-21	3.16726e-18	AURKB;TPX2;BIRC5;KIF20A;PLK1;FBXO5;AURKA;PRC1;KIF22;KIF11;CDC20;TTK;KIFC1;KIF15;CENPF;CRMP1;DLGAP5;KIF23;CDCA8
CELL_CYCLE	GO:0007049	1.53051e-20	5.06246e-18	SKA3;MKI67;FAM83D;TPX2;SMC2;BRCA2;BRCA1;NASP;RACGAP1;CCNF;UBE2C;AURKA;FOXM1;PRC1;MELK;KIF11;MLH1;CDC20;UHRF1;ZWINT;NDC80;NCAPG;KIFC1;MCM2;SMC4;CDCA5;BUB1B;TIMELESS;FANCD2;DLGAP5
DNA_STRAND_ELONGATION_INVOLVED_IN_DNA_REPLICATION	GO:0006271	1.17506e-18	2.65934e-16	PRIM1;RFC3;GINS1;GINS4;MCM7;DNA2;MCM5;FEN1;CDC45;MCM2;MCM4;GINS2
MICROTUBULE-BASED_MOVEMENT	GO:0007018	7.75684e-18	1.5883e-15	TUBA1B;TUBA1A;TUBB;RACGAP1;KIF2C;KIF20A;TUBB3;KIF4A;KIF22;KIF11;KIF18B;KIF5C;KIFC1;KIF18A;KIF15;KIF23
G1/S_TRANSITION_OF_MITOTIC_CELL_CYCLE	GO:0000082	2.47653e-17	4.84049e-15	IQGAP3;CCNB1;PRIM1;CDKN2C;MCM10;FBXO5;MCM7;TYMS;CDT1;MCM5;RRM2;CDC45;CDC6;MCM2;MCM4;DHFRP1;CDCA5;CDC25A
CHROMOSOME	GO:0005694	4.95157e-16	7.6042e-14	TMPO;AURKB;SKA3;ERCC6L;KIF2C;PLK1;KIF4A;ZWINT;NDC80;HMGB3;BUB1;NCAPG;SPC25;DCLRE1B;SMC4;CENPM;CDCA5;CENPO;SPC24;CENPF;BUB1B;CDCA8
S_PHASE_OF_MITOTIC_CELL_CYCLE	GO:0000084	2.95144e-15	4.2304e-13	PRIM1;RFC3;GINS1;GINS4;MCM7;DNA2;CDT1;MCM5;FEN1;CDC45;CDC6;MCM2;MCM4;GINS2;CDC25A
CELL_CYCLE_CHECKPOINT	GO:0000075	3.4115e-15	4.5842e-13	CCNB1;RFC3;MCM10;UBE2C;CCNB2;MCM7;MCM5;CDC20;CDC45;CDC6;MCM2;DCLRE1B;MCM4;BUB1B;FANCG;CDC25A
DNA_REPAIR	GO:0006281	4.28726e-15	5.58642e-13	SMC2;EME1;BRCA2;RFC3;BRCA1;EXO1;RAD54B;FOXM1;TYMS;FANCE;KIF22;UHRF1;APEX1;RECQL4;FEN1;RAD54L;POLQ;DCLRE1B;SMC4;FANCG;FANCD2
CONDENSED_CHROMOSOME_KINETOCHORE	GO:0000777	1.72525e-14	2.1196e-12	ERCC6L;KIF2C;BIRC5;PLK1;ZWINT;NDC80;BUB1;SPC25;CENPM;CENPO;SPC24;BUB1B
CELL_PROLIFERATION	GO:0008283	2.98973e-13	3.29637e-11	AURKB;CD34;MKI67;TPX2;NASP;TACC3;KIF2C;PLK1;TCF19;STIL;MCM7;MELK;UHRF1;NRG1;BUB1;KIF15;CENPF;BUB1B;DLGAP5;CDC25A
MICROTUBULE	GO:0005874	5.8229e-13	5.96154e-11	TUBA1B;TPX2;TUBA1A;TUBB;SHROOM2;RACGAP1;KIF2C;KIF20A;TUBB3;KIF4A;KIF22;KIF18B;KIF5C;KIFC1;KIF18A;KIF15;STMN1;KIF23
CENTROSOME	GO:0005813	4.1332e-12	4.1332e-10	ESPL1;CKAP2L;DTL;POC1A;CCNB1;BRCA2;TACC3;PLK1;STIL;AURKA;CCNB2;CDC20;APEX1;PLK4;CDC45;NCAPG;DCLRE1B;KIF15;KIF23
REGULATION_OF_TRANSCRIPTION_INVOLVED_IN_G1/S_PHASE_OF_MITOTIC_CELL_CYCLE	GO:0000083	5.67149e-11	5.30161e-09	FBXO5;TYMS;CDT1;RRM2;CDC45;CDC6;DHFRP1
DNA_RECOMBINATION	GO:0006310	6.87841e-11	6.29302e-09	SMC2;EME1;BRCA2;BRCA1;EXO1;MND1;APEX1;RECQL4;HMGB3;RAD54L;SMC4
MICROTUBULE_MOTOR_ACTIVITY	GO:0003777	8.08082e-11	7.23907e-09	KIF2C;KIF20A;KIF4A;KIF22;KIF11;KIF18B;KIF5C;KIFC1;KIF15;KIF23
SPINDLE_ORGANIZATION	GO:0007051	8.27103e-11	7.25825e-09	UBE2C;AURKA;KIF11;ZWINT;NDC80;TTK;BUB1B
M/G1_TRANSITION_OF_MITOTIC_CELL_CYCLE	GO:0000216	2.87739e-10	2.33449e-08	PRIM1;GMNN;MCM10;MCM7;CDT1;MCM5;CDC45;CDC6;MCM2;MCM4
G2/M_TRANSITION_OF_MITOTIC_CELL_CYCLE	GO:0000086	1.55612e-09	1.17392e-07	CCNB1;TUBA1A;TUBB;BIRC5;PLK1;FOXM1;CCNB2;MELK;PLK4;CCNA2;CDC25A
PROTEIN_KINASE_BINDING	GO:0019901	2.59433e-09	1.89078e-07	TPX2;CCNB1;CDKN2C;RACGAP1;KIF20A;PLK1;FBXO5;AURKA;FOXM1;CCNB2;PRC1;KIF11;CCNA2;CDC25A
SPINDLE_MICROTUBULE	GO:0005876	3.02908e-09	2.13525e-07	SKA3;BIRC5;PLK1;AURKA;PRC1;KIF4A;KIF11
SPINDLE_POLE	GO:0000922	3.39875e-09	2.3572e-07	FAM83D;TPX2;CCNB1;PLK1;PRC1;KIF11;CDC20;CDC6;CENPF
KINETOCHORE	GO:0000776	4.92336e-09	3.30788e-07	KIF2C;PLK1;KIF22;ZWINT;NDC80;BUB1;CENPF;BUB1B
CYTOKINESIS	GO:0000910	7.43464e-09	4.85572e-07	ESPL1;AURKB;RACGAP1;BIRC5;KIF20A;PLK1;PRC1;KIF23
DNA-DEPENDENT_DNA_REPLICATION_INITIATION	GO:0006270	7.45296e-09	4.85572e-07	PRIM1;MCM7;MCM5;CDC45;MCM2;MCM4
PHOSPHATIDYLINOSITOL-MEDIATED_SIGNALING	GO:0048015	1.07775e-08	6.91691e-07	PDGFRA;UBE2C;AURKA;TYMS;ZWINT;NDC80;FEN1;HMGB2;BUB1B
CHROMOSOME_SEGREGATION	GO:0007059	1.409e-08	8.83003e-07	ESPL1;SKA3;BRCA1;BIRC5;NDC80;SPC25;CENPO;CENPF
NEGATIVE_REGULATION_OF_TRANSCRIPTION,_DNA-DEPENDENT	GO:0045892	2.29416e-08	1.38942e-06	BRCA1;FABP4;GMNN;BIRC5;FOXM1;EZH2;FOXD1;FZD1;PRMT6;NRG1;HMGB2;CENPF;TIMELESS;KLF4;DEPDC1;HEXIM1
DAMAGED_DNA_BINDING	GO:0003684	6.26922e-08	3.69283e-06	BRCA1;NEIL3;APEX1;FEN1;POLQ;HMGB2;FANCG
MIDBODY	GO:0030496	9.64483e-08	5.5297e-06	AURKB;RACGAP1;BIRC5;PLK1;AURKA;KIF4A;CENPF;KIF23
MITOTIC_SPINDLE_ORGANIZATION	GO:0007052	9.92866e-08	5.54458e-06	KIF11;NDC80;TTK;SPC25;STMN1
MITOTIC_SISTER_CHROMATID_SEGREGATION	GO:0000070	9.92866e-08	5.54458e-06	ESPL1;ZWINT;NDC80;KIFC1;SMC4
ANAPHASE-PROMOTING_COMPLEX-DEPENDENT_PROTEASOMAL_UBIQUITIN-DEPENDENT_PROTEIN_CATABOLIC_PROCESS	GO:0031145	1.96693e-07	1.08433e-05	AURKB;CCNB1;PLK1;FBXO5;UBE2C;AURKA;CDC20;BUB1B
MITOTIC_CELL_CYCLE_SPINDLE_ASSEMBLY_CHECKPOINT	GO:0007094	2.57752e-07	1.38542e-05	UBE2C;CDC20;TTK;BUB1;CENPF;BUB1B
CHROMATIN	GO:0000785	1.42476e-06	6.73239e-05	TMPO;MCM7;KIF22;ASF1B;MCM2;CENPF;KLF4
MITOTIC_CHROMOSOME_CONDENSATION	GO:0007076	1.80422e-06	8.34211e-05	SMC2;NCAPG;SMC4;CDCA5
REGULATION_OF_CYCLIN-DEPENDENT_PROTEIN_KINASE_ACTIVITY	GO:0000079	2.21672e-06	9.92908e-05	CCNB1;CDKN2C;CCNB2;CCNA2;CDC6;CDC25A
POSITIVE_REGULATION_OF_CELL_PROLIFERATION	GO:0008284	2.41527e-06	0.000105703	PTN;TNC;ZFP91-CNTF;PDGFRA;BIRC5;FOXM1;HRAS;CDC20;TTK;WNT7B;IL6;HLX;PBX1
SPINDLE_MIDZONE	GO:0051233	2.44744e-06	0.000105703	RACGAP1;PLK1;CDC6;BUB1B
HELICASE_ACTIVITY	GO:0004386	2.45822e-06	0.000105703	ERCC6L;DNA2;MCM5;RECQL4;RAD54L;POLQ;MCM2;MCM4
CYTOPLASMIC_MICROTUBULE	GO:0005881	2.95574e-06	0.000125839	TUBA1B;TUBA1A;KIF2C;BIRC5;GTSE1
CHROMOSOME,_CENTROMERIC_REGION	GO:0000775	3.00762e-06	0.000126792	MKI67;KIF2C;BIRC5;NDC80;CENPF;CDCA8
POSITIVE_REGULATION_OF_CELL_CYCLE_CYTOKINESIS	GO:0071777	3.2462e-06	0.000134218	AURKB;RACGAP1;CDC6;KIF23
OOCYTE_MATURATION	GO:0001556	3.2462e-06	0.000134218	CCNB1;BRCA2;FBXO5;TRIP13
GTP_BINDING	GO:0005525	4.16869e-06	0.000170718	TUBA1B;GNA14;TPX2;DOCK2;TUBA1A;GIMAP8;TUBB;GIMAP7;TUBB3;HRAS;RAB36;RND1;ATL1
BASE-EXCISION_REPAIR	GO:0006284	5.21725e-06	0.000211643	DNA2;NEIL3;PRMT6;APEX1;FEN1
KINESIN_COMPLEX	GO:0005871	6.80554e-06	0.000273494	KIF2C;KIF11;KIF5C;KIF23
MEIOSIS	GO:0007126	1.0296e-05	0.000406174	MKI67;MNS1;EXO1;MND1;RAD54L;TRIP13
MICROTUBULE-BASED_PROCESS	GO:0007017	1.26436e-05	0.000489799	TUBA1B;TUBA1A;TUBB;GTSE1
TELOMERE_MAINTENANCE_VIA_SEMI-CONSERVATIVE_REPLICATION	GO:0032201	1.52256e-05	0.000574298	RFC3;DNA2;FEN1;PRIM1
CONDENSED_CHROMOSOME	GO:0000793	1.81753e-05	0.000673741	MKI67;SMC2;HMGB2;FANCD2
REGULATION_OF_UBIQUITIN-PROTEIN_LIGASE_ACTIVITY_INVOLVED_IN_MITOTIC_CELL_CYCLE	GO:0051439	2.28682e-05	0.000840454	CCNB1;PLK1;FBXO5;UBE2C;CDC20;BUB1B
MICROTUBULE_BINDING	GO:0008017	2.44473e-05	0.000890876	RACGAP1;BIRC5;PLK1;JAKMIP2;KIF18A;KIF23
POSITIVE_REGULATION_OF_TRANSCRIPTION,_DNA-DEPENDENT	GO:0045893	2.5879e-05	0.000935125	MYBL1;BRCA2;BRCA1;AFAP1L2;HIVEP3;FOXM1;FZD1;CCNA2;CAMK4;IL6;HMGB2;ZNF711;KLF4
BLOOD_COAGULATION	GO:0007596	2.75772e-05	0.000987956	GNA14;A2M;RACGAP1;KIF2C;KIF4A;KIF22;KIF11;HRAS;KIFC1;KIF18A;KIF15;PIK3R3;KIF23
EMBRYO_DEVELOPMENT	GO:0009790	2.78006e-05	0.000987956	LSR;RACGAP1;FOXM1;FOXD1;FZD1;NRG1;BUB1
TELOMERE_MAINTENANCE_VIA_RECOMBINATION	GO:0000722	2.95513e-05	0.00103055	PRIM1;RFC3;DNA2;FEN1
G2_PHASE_OF_MITOTIC_CELL_CYCLE	GO:0000085	4.58606e-05	0.00155276	KPNA2;GTSE1;CENPF
PROTEIN_SERINE/THREONINE_KINASE_ACTIVITY	GO:0004674	4.72617e-05	0.0015877	AURKB;PLK1;AURKA;MELK;NRK;PLK4;TTK;BUB1;PBK;PASK;BUB1B
DOUBLE-STRANDED_DNA_BINDING	GO:0003690	5.34305e-05	0.00178102	FOXM1;FOXD1;NEIL3;HMGB3;FEN1;HMGB2;KLF4
DOUBLE-STRAND_BREAK_REPAIR	GO:0006302	5.45891e-05	0.00180564	BRCA2;BRCA1;FEN1;TRIP13;CDCA5
MITOTIC_METAPHASE_PLATE_CONGRESSION	GO:0007080	6.0847e-05	0.00198214	CCNB1;KIF18A;CDCA5
MITOTIC_METAPHASE/ANAPHASE_TRANSITION	GO:0007091	7.87124e-05	0.00252585	PLK1;FBXO5;BUB1B
POSITIVE_REGULATION_OF_GENE_EXPRESSION	GO:0010628	8.80864e-05	0.00278509	CD34;IQGAP3;TNC;FOXD1;OSR1;WNT7B
MITOTIC_CELL_CYCLE_CHECKPOINT	GO:0007093	9.96874e-05	0.00312887	ZWINT;BUB1;BUB1B
TELOMERE_MAINTENANCE	GO:0000723	0.000113182	0.0035267	PRIM1;RFC3;DNA2;FEN1;DCLRE1B
PROTEIN_POLYMERIZATION	GO:0051258	0.000117353	0.00363036	TUBA1B;TUBA1A;TUBB;TUBB3
SINGLE-STRANDED_DNA_BINDING	GO:0003697	0.000120974	0.00371562	BRCA2;MCM7;NEIL3;MLH1;HMGB2
DNA_DAMAGE_RESPONSE,_SIGNAL_TRANSDUCTION_BY_P53_CLASS_MEDIATOR_RESULTING_IN_TRANSCRIPTION_OF_P21_CLASS_MEDIATOR	GO:0006978	0.000123997	0.00372859	BRCA2;BRCA1;FOXM1
NUCLEOTIDE_BIOSYNTHETIC_PROCESS	GO:0009165	0.000151863	0.00441224	TK1;TYMS;DHFRP1
POSITIVE_REGULATION_OF_DNA_REPLICATION	GO:0045740	0.000158503	0.00457425	PDGFRA;DNA2;HRAS;IL6
POSITIVE_REGULATION_OF_UBIQUITIN-PROTEIN_LIGASE_ACTIVITY_INVOLVED_IN_MITOTIC_CELL_CYCLE	GO:0051437	0.000211024	0.0058167	CCNB1;PLK1;FBXO5;UBE2C;CDC20
FILAMENTOUS_ACTIN	GO:0031941	0.00021912	0.00600138	BRCA1;SHROOM2;DPYSL3
CHROMOSOME_ORGANIZATION	GO:0051276	0.000258929	0.00700248	BRCA2;RAD54L;CDCA8
PERINUCLEAR_REGION_OF_CYTOPLASM	GO:0048471	0.000287308	0.00767344	CD34;S100A4;AURKA;HRAS;CDC20;APEX1;RASGRP3;HMGB2;CENPF;SELE;BUB1B
DOUBLE-STRAND_BREAK_REPAIR_VIA_HOMOLOGOUS_RECOMBINATION	GO:0000724	0.000293643	0.00779424	BRCA2;BRCA1;RAD54B;RAD54L
GTPASE_ACTIVITY	GO:0003924	0.000330955	0.00873071	TUBA1B;GNA14;TUBA1A;TUBB;TUBB3;HRAS;RND1;ATL1
PROTEIN_SERINE/THREONINE/TYROSINE_KINASE_ACTIVITY	GO:0004712	0.000527719	0.0129155	AURKB;AURKA;TTK
CENTRIOLE	GO:0005814	0.000531695	0.0129155	POC1A;CCNF;BIRC5;PLK4
MICROTUBULE_CYTOSKELETON	GO:0015630	0.000534644	0.0129155	TPX2;KIF2C;CCNB2;PRC1;KIF18A
G2/M_TRANSITION_DNA_DAMAGE_CHECKPOINT	GO:0031572	0.000596745	0.0141651	DTL;BRCA1;PLK1
TUBULIN_BINDING	GO:0015631	0.000596745	0.0141651	BRCA1;BIRC5;STMN1
ANAPHASE-PROMOTING_COMPLEX	GO:0005680	0.000596745	0.0141651	UBE2C;CDC20;BUB1B
PROTEIN_C-TERMINUS_BINDING	GO:0008022	0.000806716	0.0188526	MKI67;HRAS;CDC20;CORO1A;PABPC1P4;CENPF
NUCLEAR_ENVELOPE	GO:0005635	0.000898215	0.0208774	TMPO;LMNB1;MNS1;CENPF;DHRS2
REGULATION_OF_MITOTIC_CELL_CYCLE	GO:0007346	0.000929636	0.0211505	AFAP1L2;PLK1;FBXO5
HISTONE_BINDING	GO:0042393	0.000990557	0.0224179	NASP;PRMT6;ASF1B;MCM2
ENDONUCLEASE_ACTIVITY	GO:0004519	0.001048	0.0235938	EME1;EXO1;APEX1;FEN1
REGULATION_OF_CELL_CYCLE	GO:0051726	0.00110775	0.0246804	DTL;TACC3;PLK1;RBL1
HEMOPOIESIS	GO:0030097	0.00110775	0.0246804	CD34;BRCA2;TACC3;MELK
RESPONSE_TO_DRUG	GO:0042493	0.00115574	0.0254855	CCNB1;RAD54B;TYMS;FZD1;MLH1;RAD54L;IL6;CENPF
PROTEIN_DOMAIN_SPECIFIC_BINDING	GO:0019904	0.00119862	0.0261628	TUBA1A;SHROOM2;TACC3;FOXM1;HNRNPM;HMGB2
DNA_BINDING,_BENDING	GO:0008301	0.00123433	0.0264706	FOXM1;FOXD1;HMGB3;HMGB2
ATP-DEPENDENT_DNA_HELICASE_ACTIVITY	GO:0004003	0.0012435	0.0264706	MCM7;DNA2;MCM4
POSITIVE_REGULATION_OF_MITOTIC_CELL_CYCLE	GO:0045931	0.0012435	0.0264706	CCNB1;BRCA2;BIRC5
RECIPROCAL_MEIOTIC_RECOMBINATION	GO:0007131	0.00136117	0.0285514	RAD54B;MLH1;TRIP13
PROTEIN_PHOSPHORYLATION	GO:0006468	0.00158884	0.0329618	BIRC5;PLK1;AURKA;PLK4;BUB1;PBK;PASK;CAMK4;BUB1B
NEGATIVE_REGULATION_OF_UBIQUITIN-PROTEIN_LIGASE_ACTIVITY_INVOLVED_IN_MITOTIC_CELL_CYCLE	GO:0051436	0.00159443	0.0329618	FBXO5;UBE2C;CDC20;BUB1B
RAS_PROTEIN_SIGNAL_TRANSDUCTION	GO:0007265	0.00167433	0.0342838	IQGAP3;HRAS;CCNA2;RASGRP3
NUCLEAR_MATRIX	GO:0016363	0.00221287	0.0444642	LMNB1;KIF4A;HNRNPM;CENPF
METHYLTRANSFERASE_ACTIVITY	GO:0008168	0.00227765	0.0455355	EZH2;TYMS;PRMT6;LCMT2;METTL7A
CONDENSED_NUCLEAR_CHROMOSOME,_CENTROMERIC_REGION	GO:0000780	0.00231913	0.0455355	AURKB;BUB1
RESPONSE_TO_ESTRADIOL_STIMULUS	GO:0032355	0.00252233	0.0493001	BRCA2;BRCA1;PDGFRA;AURKA
POSITIVE_REGULATION_OF_TRANSLATION	GO:0045727	0.00255752	0.0497617	PABPC1P4;PASK;IL6
_DE_NOVO__POSTTRANSLATIONAL_PROTEIN_FOLDING	GO:0051084	0.00274084	0.0518017	TUBA1B;TUBA1A;TUBB3
KINASE_BINDING	GO:0019900	0.00274084	0.0518017	JAKMIP2;CDC6;RASGRP3
MICROTUBULE_PLUS-END_BINDING	GO:0051010	0.00277079	0.0518017	KIF2C;KIF18A
CYCLIN-DEPENDENT_PROTEIN_KINASE_INHIBITOR_ACTIVITY	GO:0004861	0.00277079	0.0518017	CDKN2C;HEXIM1
CORE_PROMOTER_PROXIMAL_REGION_SEQUENCE-SPECIFIC_DNA_BINDING	GO:0000987	0.00277079	0.0518017	UHRF1;KLF4
PROTEIN_COMPLEX	GO:0043234	0.00312227	0.0577881	BRCA2;BRCA1;CDC20;CORO1A;HMGB2;CDCA8
PEPTIDE_BINDING	GO:0042277	0.00313131	0.0577881	ACE;TUBB;ANPEP
MICROTUBULE_ORGANIZING_CENTER	GO:0005815	0.00322794	0.0586573	KIFC1;KIF18A;BUB1B;CRMP1
BONE_REMODELING	GO:0046849	0.00326026	0.0586573	ENPP1;IL6
INNER_CELL_MASS_CELL_PROLIFERATION	GO:0001833	0.00326026	0.0586573	BRCA2;GINS1
MALE_MEIOSIS_I	GO:0007141	0.00326026	0.0586573	BRCA2;TRIP13
FANCONI_ANAEMIA_NUCLEAR_COMPLEX	GO:0043240	0.00326026	0.0586573	FANCE;FANCG
UV_PROTECTION	GO:0009650	0.00326026	0.0586573	TUBB3;FEN1
RESPONSE_TO_IONIZING_RADIATION	GO:0010212	0.00355423	0.0634157	BRCA1;RAD54B;RAD54L
ISOTYPE_SWITCHING	GO:0045190	0.00378702	0.0661959	EXO1;MLH1
MITOTIC_SPINDLE	GO:0072686	0.00378702	0.0661959	RACGAP1;KIF23
SISTER_CHROMATID_COHESION	GO:0007062	0.00378702	0.0661959	SMC2;SMC4
DNA-(APURINIC_OR_APYRIMIDINIC_SITE)_LYASE_ACTIVITY	GO:0003906	0.00378702	0.0661959	NEIL3;APEX1
RESPONSE_TO_MECHANICAL_STIMULUS	GO:0009612	0.00401041	0.0698169	CCNB1;RCAN1;IL6
WATER-SOLUBLE_VITAMIN_METABOLIC_PROCESS	GO:0006767	0.00425122	0.0733624	ENPP1;SHMT1;DHFRP1
PROTEIN_AUTOPHOSPHORYLATION	GO:0046777	0.0043089	0.0733624	AURKB;PDGFRA;AURKA;MELK;PASK
MALE_GERM_CELL_NUCLEUS	GO:0001673	0.00435056	0.0733624	MLH1;TRIP13
SOMATIC_HYPERMUTATION_OF_IMMUNOGLOBULIN_GENES	GO:0016446	0.00435056	0.0733624	EXO1;MLH1
ORGANELLE_ORGANIZATION	GO:0006996	0.00435056	0.0733624	KIF4A;KIF5C
POSITIVE_REGULATION_OF_EPITHELIAL_CELL_PROLIFERATION	GO:0050679	0.0047587	0.0796202	OSR1;HRAS;IL6
POSITIVE_REGULATION_OF_CARDIAC_MUSCLE_CELL_PROLIFERATION	GO:0060045	0.00495037	0.0815579	CCNB1;NRG1
UROGENITAL_SYSTEM_DEVELOPMENT	GO:0001655	0.00495037	0.0815579	OSR1;PBX1
FEMALE_GONAD_DEVELOPMENT	GO:0008585	0.00495037	0.0815579	BRCA2;PDGFRA
STEM_CELL_DIFFERENTIATION	GO:0048863	0.00495037	0.0815579	A2M;OSR1
NEGATIVE_REGULATION_OF_PROTEIN_KINASE_ACTIVITY	GO:0006469	0.00530125	0.0860202	FABP4;PKIB;IL6
HISTONE_METHYLATION	GO:0016571	0.00558596	0.0879839	EZH2;PRMT6
EMBRYONIC_DIGESTIVE_TRACT_MORPHOGENESIS	GO:0048557	0.00558596	0.0879839	PDGFRA;HLX
PHOSPHATIDYLINOSITOL_3-KINASE_BINDING	GO:0043548	0.00558596	0.0879839	PDGFRA;CORO1A
NEGATIVE_REGULATION_OF_GENE_EXPRESSION	GO:0010629	0.0058795	0.0919341	CD34;IQGAP3;CCNB1
PROTEIN_UBIQUITINATION	GO:0016567	0.00598537	0.0932504	BRCA1;CCNF;PLK1;UBE2C;PDZRN3
IN_UTERO_EMBRYONIC_DEVELOPMENT	GO:0001701	0.00613085	0.094401	CCNB1;PDGFRA;STIL;CCNB2;WNT7B
NEGATIVE_REGULATION_OF_CYSTEINE-TYPE_ENDOPEPTIDASE_ACTIVITY_INVOLVED_IN_APOPTOTIC_PROCESS	GO:0043154	0.00618221	0.094401	BIRC5;IL6;KLF4
NEGATIVE_REGULATION_OF_CYCLIN-DEPENDENT_PROTEIN_KINASE_ACTIVITY	GO:0045736	0.00625681	0.094401	PLK1;HEXIM1
MICROTUBULE_BUNDLE_FORMATION	GO:0001578	0.00625681	0.094401	KIF20A;PLK1
MIDDLE_EAR_MORPHOGENESIS	GO:0042474	0.00625681	0.094401	HOXA2;OSR1
POSITIVE_REGULATION_OF_PROTEIN_TYROSINE_KINASE_ACTIVITY	GO:0061098	0.00625681	0.094401	AFAP1L2;NRG1
RIBONUCLEOPROTEIN_COMPLEX	GO:0030529	0.00642922	0.0966631	RPLP0P2;BRCA1;HNRNPM;LARP6;PABPC1P4
VITAMIN_METABOLIC_PROCESS	GO:0006766	0.00649406	0.0972978	ENPP1;SHMT1;DHFRP1
T_CELL_HOMEOSTASIS	GO:0043029	0.00696245	0.102179	CCNB2;CORO1A
GAMMA-TUBULIN_BINDING	GO:0043015	0.00696245	0.102179	BRCA2;RACGAP1
CELLULAR_RESPONSE_TO_HEAT	GO:0034605	0.00696245	0.102179	CD34;MKI67
NEUROMUSCULAR_JUNCTION_DEVELOPMENT	GO:0007528	0.00770237	0.111516	TNC;PDZRN3
CORTICAL_ACTIN_CYTOSKELETON	GO:0030864	0.00770237	0.111516	SHROOM2;CORO1A
MOTOR_AXON_GUIDANCE	GO:0008045	0.00770237	0.111516	HOXA2;KIF5C
RESPONSE_TO_CYTOKINE_STIMULUS	GO:0034097	0.00819281	0.117572	PDGFRA;CORO1A;IL6
SPERMATOGENESIS	GO:0007283	0.0082306	0.117572	CCNB1;BRCA2;RACGAP1;MLH1;ASF1B;TRIP13;HMGB2
CELL_BODY	GO:0044297	0.0084761	0.117572	TUBB;DPYSL3
REGULATION_OF_PHOSPHORYLATION	GO:0042325	0.0084761	0.117572	MCM7;PIK3R3
POSITIVE_REGULATION_OF_JAK-STAT_CASCADE	GO:0046427	0.0084761	0.117572	ZFP91-CNTF;IL6
NITRIC_OXIDE_METABOLIC_PROCESS	GO:0046209	0.0084761	0.117572	NOSTRIN;DHFRP1
HYALURONIC_ACID_BINDING	GO:0005540	0.0084761	0.117572	SUSD5;HMMR
OOGENESIS	GO:0048477	0.0084761	0.117572	MLH1;TRIP13
CELL_CHEMOTAXIS	GO:0060326	0.0084761	0.117572	PDGFRA;HMGB2
TRANSPORTER_ACTIVITY	GO:0005215	0.00900353	0.123297	FABP4;TIMM10;KIF20A;SLC4A2;ABCB8;STEAP1
ENTERIC_NERVOUS_SYSTEM_DEVELOPMENT	GO:0048484	0.00928316	0.125134	FOXD1;HLX
COFACTOR_BINDING	GO:0048037	0.00928316	0.125134	BIRC5;TYMS
DNA_DUPLEX_UNWINDING	GO:0032508	0.00928316	0.125134	RAD54B;RECQL4
POSITIVE_REGULATION_OF_MAPK_CASCADE	GO:0043410	0.00932575	0.125315	ZFP91-CNTF;HRAS;IL6
NEGATIVE_REGULATION_OF_TRANSCRIPTION_FROM_RNA_POLYMERASE_II_PROMOTER	GO:0000122	0.00961945	0.128459	AURKB;HOXA2;PLK1;FOXM1;OSR1;RBL1;KLF4;HEXIM1
NUCLEOBASE-CONTAINING_COMPOUND_METABOLIC_PROCESS	GO:0006139	0.00972266	0.129035	TK1;TYMS;CRMP1
ACTIN_FILAMENT_BUNDLE_ASSEMBLY	GO:0051017	0.0101231	0.131988	SHROOM2;DPYSL3
REGULATION_OF_NITRIC-OXIDE_SYNTHASE_ACTIVITY	GO:0050999	0.0101231	0.131988	NOSTRIN;DHFRP1
AXONOGENESIS	GO:0007409	0.0105457	0.136585	FZD1;WNT7B;ATL1
POSITIVE_REGULATION_OF_DNA_REPAIR	GO:0045739	0.0109954	0.139882	BRCA1;APEX1
MISMATCH_REPAIR	GO:0006298	0.0109954	0.139882	EXO1;MLH1
CELLULAR_RESPONSE_TO_UV	GO:0034644	0.0109954	0.139882	AURKB;CDC25A
RESPONSE_TO_TOXIN	GO:0009636	0.0114079	0.144276	CCNB1;MLH1;DHRS2
TRANSCRIPTION_FACTOR_BINDING	GO:0008134	0.0117596	0.148289	CD34;FOXM1;FOXD1;RBL1;CENPF;PBX1
NEGATIVE_REGULATION_OF_TUMOR_NECROSIS_FACTOR_PRODUCTION	GO:0032720	0.0118996	0.148724	CD34;TUBB3
DNA_DAMAGE_RESPONSE,_SIGNAL_TRANSDUCTION_RESULTING_IN_INDUCTION_OF_APOPTOSIS	GO:0008630	0.0118996	0.148724	BRCA1;MLH1
PYRIMIDINE_BASE_METABOLIC_PROCESS	GO:0006206	0.0118996	0.148724	TK1;TYMS
NEGATIVE_REGULATION_OF_APOPTOTIC_PROCESS	GO:0043066	0.0119495	0.148724	PLK1;STIL;OSR1;EGR3;IL6;DHRS2
NUCLEOTIDE-EXCISION_REPAIR	GO:0006289	0.0123095	0.151664	BRCA2;RFC3;NEIL3
RESPONSE_TO_DNA_DAMAGE_STIMULUS	GO:0006974	0.0124389	0.15282	DTL;BRCA1;MCM7;TIMELESS
LIPID_PARTICLE	GO:0005811	0.0128353	0.153738	FABP4;METTL7A
ONE-CARBON_METABOLIC_PROCESS	GO:0006730	0.0128353	0.153738	SHMT1;DHFRP1
POSITIVE_CHEMOTAXIS	GO:0050918	0.0128353	0.153738	CORO1A;HMGB2
DNA_METABOLIC_PROCESS	GO:0006259	0.0128353	0.153738	MKI67;KPNA2
ADRENAL_GLAND_DEVELOPMENT	GO:0030325	0.0128353	0.153738	PDGFRA;PBX1
NUCLEOBASE-CONTAINING_SMALL_MOLECULE_METABOLIC_PROCESS	GO:0055086	0.0132509	0.157837	TK1;TYMS;RRM2
NUCLEAR_CHROMATIN	GO:0000790	0.0137366	0.161713	CDCA5;TIMELESS;KLF4
GONAD_DEVELOPMENT	GO:0008406	0.013802	0.161713	OSR1;FZD1
NEGATIVE_REGULATION_OF_FAT_CELL_DIFFERENTIATION	GO:0045599	0.013802	0.161713	ENPP1;IL6
HETEROPHILIC_CELL-CELL_ADHESION	GO:0007157	0.013802	0.161713	AMIGO2;SELE
VASCULATURE_DEVELOPMENT	GO:0001944	0.013802	0.161713	FZD1;WNT7B
MAMMARY_GLAND_DEVELOPMENT	GO:0030879	0.0147993	0.171528	BRCA2;NRG1
KINASE_ACTIVITY	GO:0016301	0.0154535	0.17815	TK1;CCNB1;AURKA;PIK3R3
HOMOPHILIC_CELL_ADHESION	GO:0007156	0.0154535	0.17815	PCDH12;CEACAM1;AMIGO2;PCDH17
POSITIVE_REGULATION_OF_ERK1_AND_ERK2_CASCADE	GO:0070374	0.0157798	0.179091	PDGFRA;HRAS;IL6
NUCLEAR_CHROMOSOME	GO:0000228	0.0158267	0.179091	SMC2;BIRC5
POSITIVE_REGULATION_OF_TYROSINE_PHOSPHORYLATION_OF_STAT3_PROTEIN	GO:0042517	0.0158267	0.179091	ZFP91-CNTF;IL6
NUCLEAR_INNER_MEMBRANE	GO:0005637	0.0158267	0.179091	TMPO;LMNB1
NEUROPROTECTION	GO:0043526	0.0158267	0.179091	ZFP91-CNTF;IL6
LIVER_DEVELOPMENT	GO:0001889	0.0163159	0.184142	LSR;FOXM1;HLX
RESPONSE_TO_RADIATION	GO:0009314	0.0168837	0.188083	FANCG;CDC25A
NEGATIVE_REGULATION_OF_DNA_REPLICATION	GO:0008156	0.0168837	0.188083	GMNN;CDC6
SPINDLE_ASSEMBLY	GO:0051225	0.0168837	0.188083	TUBB;FBXO5
STRUCTURAL_MOLECULE_ACTIVITY	GO:0005198	0.0172664	0.191849	TUBA1B;LMNB1;TUBA1A;TUBB;TUBB3
NUCLEOSOME_ASSEMBLY	GO:0006334	0.0184884	0.203846	ASF1B;MCM2;HMGB2;CENPO
ODONTOGENESIS	GO:0042476	0.0190851	0.208289	OSR1;WNT7B
RESPONSE_TO_ANTIBIOTIC	GO:0046677	0.0190851	0.208289	PLK1;IL6
SH2_DOMAIN_BINDING	GO:0042169	0.0190851	0.208289	SHCBP1;AFAP1L2
SOCIAL_BEHAVIOR	GO:0035176	0.0190851	0.208289	DNAJC9;HRAS
TRANSCRIPTION_FACTOR_COMPLEX	GO:0005667	0.0194368	0.211591	FOXM1;FOXD1;RBL1;PBX1;KLF4
NEURON_DIFFERENTIATION	GO:0030182	0.0197452	0.214404	TUBB;FZD1;WNT7B
NUCLEAR-TRANSCRIBED_MRNA_POLY(A)_TAIL_SHORTENING	GO:0000289	0.0202286	0.217457	MLH1;PABPC1P4
THYMUS_DEVELOPMENT	GO:0048538	0.0202286	0.217457	CCNB2;PBX1
ACTIN_FILAMENT_ORGANIZATION	GO:0007015	0.0202286	0.217457	CORO1A;RND1
POSITIVE_REGULATION_OF_PROTEIN_PHOSPHORYLATION	GO:0001934	0.0209697	0.223746	IQGAP3;FZD1;HRAS
SMALL_GTPASE_MEDIATED_SIGNAL_TRANSDUCTION	GO:0007264	0.0211468	0.225077	A2M;RACGAP1;HRAS;RAB36;RND1;RASGRP3
RESPONSE_TO_GAMMA_RADIATION	GO:0010332	0.0214	0.22721	BRCA2;FANCD2
AXON_GUIDANCE	GO:0007411	0.0217188	0.229461	TUBB3;KIF4A;HRAS;RND1;DPYSL3;CRMP1
ANTERIOR/POSTERIOR_PATTERN_SPECIFICATION	GO:0009952	0.022235	0.232629	HOXA2;WNT7B;PBX1
RESPONSE_TO_NUTRIENT_LEVELS	GO:0031667	0.022599	0.235292	ACE;IL6
ATPASE_ACTIVITY	GO:0016887	0.0227689	0.236489	RFC3;DNA2;MLH1;ABCB8
NERVOUS_SYSTEM_DEVELOPMENT	GO:0007399	0.0228521	0.236781	PTN;PAFAH1B3;ZFP91-CNTF;CDC20;NRG1;STMN1;CRMP1
EXONUCLEASE_ACTIVITY	GO:0004527	0.0238251	0.244506	EXO1;FEN1
CELLULAR_RESPONSE_TO_ORGANIC_CYCLIC_COMPOUND	GO:0071407	0.0238251	0.244506	CCNB1;MLH1
GROWTH	GO:0040007	0.0250779	0.253729	ZFP91-CNTF;CCNB2
CIRCADIAN_RHYTHM	GO:0007623	0.0250779	0.253729	EGR3;TIMELESS
CHROMATIN_ORGANIZATION	GO:0006325	0.0250779	0.253729	HMGB2;EZH2
PERIPHERAL_NERVOUS_SYSTEM_DEVELOPMENT	GO:0007422	0.0250779	0.253729	FOXD1;EGR3
CLEAVAGE_FURROW	GO:0032154	0.026357	0.264802	RACGAP1;PLK4
EMBRYONIC_SKELETAL_SYSTEM_MORPHOGENESIS	GO:0048704	0.027662	0.27534	PDGFRA;HOXA2
POSITIVE_REGULATION_OF_INFLAMMATORY_RESPONSE	GO:0050729	0.027662	0.27534	ACE;FABP4
POSITIVE_REGULATION_OF_ANTI-APOPTOSIS	GO:0045768	0.0289926	0.287058	APEX1;IL6
GROWTH_FACTOR_ACTIVITY	GO:0008083	0.0291671	0.287058	PTN;ZFP91-CNTF;NRG1;IL6
ORGAN_MORPHOGENESIS	GO:0009887	0.0291731	0.287058	GMNN;HRAS;PBX1
BRAIN_DEVELOPMENT	GO:0007420	0.029699	0.291565	BRCA2;BRCA1;SHROOM2;FZD1
ATP_CATABOLIC_PROCESS	GO:0006200	0.0299228	0.292215	RFC3;DNA2;MLH1
CELLULAR_RESPONSE_TO_HYPOXIA	GO:0071456	0.0303482	0.293252	CD34;CCNB1
POSITIVE_REGULATION_OF_T_CELL_PROLIFERATION	GO:0042102	0.0303482	0.293252	CORO1A;IL6
RECEPTOR_BINDING	GO:0005102	0.0307375	0.295685	TNC;FZD1;NRG1;WNT7B;RND1
REGULATION_OF_CELL_PROLIFERATION	GO:0042127	0.0314524	0.299195	BRCA1;FOXM1;TIMELESS
UBIQUITIN-PROTEIN_LIGASE_ACTIVITY	GO:0004842	0.0316108	0.299195	DTL;ZFP91-CNTF;BRCA1;UBE2C;PDZRN3
MULTICELLULAR_ORGANISM_GROWTH	GO:0035264	0.0317286	0.299195	BRCA2;STIL
TRANSCRIPTION_COFACTOR_ACTIVITY	GO:0003712	0.0317286	0.299195	NRG1;TRIP13
REGULATION_OF_SMALL_GTPASE_MEDIATED_SIGNAL_TRANSDUCTION	GO:0051056	0.0318837	0.3	IQGAP3;A2M;RACGAP1;RASGRP3
INTERSPECIES_INTERACTION_BETWEEN_ORGANISMS	GO:0044419	0.0330846	0.309052	RPLP0P2;KPNA2;PRMT6;BUB1;ANPEP;RBL1
G1_PHASE_OF_MITOTIC_CELL_CYCLE	GO:0000080	0.0331333	0.309052	CDKN2C;RBL1
NEGATIVE_REGULATION_OF_CELL_PROLIFERATION	GO:0008285	0.0338533	0.315085	CDKN2C;HRAS;CDC6;IL6;KLF4;DHRS2
PROTEIN_TYROSINE_KINASE_ACTIVITY	GO:0004713	0.0354526	0.329257	PDGFRA;PLK4;TTK
CALCIUM-MEDIATED_SIGNALING	GO:0019722	0.0360142	0.3309	RCAN1;SELE
POSITIVE_REGULATION_OF_PHOSPHATIDYLINOSITOL_3-KINASE_CASCADE	GO:0014068	0.0360142	0.3309	ZFP91-CNTF;PDGFRA
CELLULAR_RESPONSE_TO_GROWTH_FACTOR_STIMULUS	GO:0071363	0.0374897	0.341537	FZD1;KLF4
RESPONSE_TO_RETINOIC_ACID	GO:0032526	0.0374897	0.341537	GDAP1;KLF4
POSITIVE_REGULATION_OF_OSTEOBLAST_DIFFERENTIATION	GO:0045669	0.0374897	0.341537	WNT7B;IL6
CELLULAR_RESPONSE_TO_RETINOIC_ACID	GO:0071300	0.038988	0.351464	OSR1;WNT7B
AGING	GO:0007568	0.0397019	0.355663	AURKB;TYMS;IL6
CELL_CORTEX	GO:0005938	0.0397019	0.355663	SHROOM2;MELK;CORO1A
PROTEIN_HOMOTETRAMERIZATION	GO:0051289	0.0405087	0.359892	TK1;SHMT1
NEGATIVE_REGULATION_OF_NEURON_DIFFERENTIATION	GO:0045665	0.0420516	0.370537	HOXA2;PBX1
PROTEIN_HETERODIMERIZATION_ACTIVITY	GO:0046982	0.0422446	0.371476	SMC2;BIRC5;FZD1;SMC4;PBX1
ODONTOGENESIS_OF_DENTIN-CONTAINING_TOOTH	GO:0042475	0.0436162	0.378888	PDGFRA;WNT7B
POSITIVE_REGULATION_OF_PROTEIN_KINASE_B_SIGNALING_CASCADE	GO:0051897	0.0436162	0.378888	TUBB3;IL6
POSITIVE_REGULATION_OF_JNK_CASCADE	GO:0046330	0.0468093	0.40256	HRAS;WNT7B
SPERMATID_DEVELOPMENT	GO:0007286	0.0468093	0.40256	TRIP13;FANCG
POSITIVE_REGULATION_OF_ENDOTHELIAL_CELL_PROLIFERATION	GO:0001938	0.0484371	0.411619	EGR3;HMGB2
CELLULAR_COMPONENT_DISASSEMBLY_INVOLVED_IN_APOPTOSIS	GO:0006921	0.0484371	0.411619	LMNB1;HMGB2
MICROTUBULE_CYTOSKELETON_ORGANIZATION	GO:0000226	0.0484371	0.411619	TUBA1B;TACC3
PROTEIN_FOLDING	GO:0006457	0.0490467	0.415978	TUBA1B;DNAJC9;TUBA1A;TUBB3
UBIQUITIN_PROTEIN_LIGASE_BINDING	GO:0031625	0.0499107	0.422472	BRCA1;AURKA;TUBB3

## Sheet: Fig 1 H Up HCAEC
pathway	ID	pvalue	adjusted_pvalues	genes
PROTEINACEOUS_EXTRACELLULAR_MATRIX	GO:0005578	4.88979e-11	2.10261e-07	ELN;PAPLN;LTBP4;MGP;WNT5B;ADAMTSL2;MAMDC2;TFPI2;WNT2B;MMP23A;TNXB;ADAMTS2;GPC1;DGCR6;MMP11
WOUND_HEALING	GO:0042060	2.21594e-09	2.78958e-06	IGF2;LOX;PPARA;ITGB3;EREG;PDGFA;FGF2;TIMP1;TGFA
EXTRACELLULAR_MATRIX	GO:0031012	2.59496e-09	2.78958e-06	LAMB2;MFGE8;ADAMTSL4;LTBP4;ABI3BP;MGP;LAMA4;TINAGL1;AEBP1;THBS2;MMP23A;TNXB
GROWTH_FACTOR_ACTIVITY	GO:0008083	6.71585e-09	5.09352e-06	JAG2;IGF2;GDF15;PDGFB;OSGIN1;VGF;EREG;PDGFA;FGF2;IL12A;TGFA;ESM1
ANGIOGENESIS	GO:0001525	3.88173e-07	0.000139095	MFGE8;IL18;SRPX2;EREG;PDGFA;WNT5B;ID1;TGFA;SAT1;ESM1
NEGATIVE_REGULATION_OF_CELL_PROLIFERATION	GO:0008285	4.93587e-07	0.000163264	BTG2;CGREF1;RARG;KLF11;CDKN1A;RARRES1;MXI1;EREG;IGFBP3;FGF2;KISS1;IRF6;MYOCD;INPP5D
REGULATION_OF_CELL_GROWTH	GO:0001558	8.0791e-07	0.000217126	LTBP4;HTRA3;AGTR1;IGFBP3;IGFBP4;IGFBP5;ESM1
COLLAGEN_BINDING	GO:0005518	1.02596e-06	0.000236576	PDGFB;ABI3BP;PDGFA;PCOLCE2;ACHE;ITGA10
POSITIVE_REGULATION_OF_CELL_DIVISION	GO:0051781	1.69857e-06	0.000293844	IGF2;PDGFB;EREG;PDGFA;FGF2;TGFA
SYNAPTIC_TRANSMISSION	GO:0007268	1.7084e-06	0.000293844	KCNG1;NPTX1;HTR7;KCNAB2;RRAS;SLC1A1;FGF2;SYN1;GRIK2;KCNN4;ACHE;ALDH5A1;PANX2;KCNJ14
TRANSMEMBRANE_SIGNALING_RECEPTOR_ACTIVITY	GO:0004888	2.13773e-06	0.000353548	LEPR;P2RX5;SLC22A17;TNFRSF10C;TNFRSF10D;GIPR;IL27RA;SCARF1
BLOOD_COAGULATION	GO:0007596	3.58276e-06	0.00055021	F2RL2;PDGFB;SLC16A8;ITGB3;MMRN1;PDGFA;SERPING1;SH2B2;ITGB2;TF;SLC7A11;TFPI2;TIMP1;JAM2;INPP5D
PLATELET_DEGRANULATION	GO:0002576	4.12751e-06	0.00061201	PDGFB;ITGB3;MMRN1;PDGFA;SERPING1;TF;TIMP1
SERINE-TYPE_ENDOPEPTIDASE_INHIBITOR_ACTIVITY	GO:0004867	6.83704e-06	0.000948363	PAPLN;SERPING1;SERPINA3;TFPI2;SPINT1;SPINT2;CPAMD8
TRANSPORT_VESICLE	GO:0030133	1.1828e-05	0.00152431	SSPN;NPTX1;VGF;CRISPLD2;TMEM187
RESPONSE_TO_TOXIN	GO:0009636	1.24071e-05	0.00152431	CCL5;CDKN1A;NQO1;PTGR1;EPHX1;SLC7A11
EXTRACELLULAR_MATRIX_STRUCTURAL_CONSTITUENT	GO:0005201	1.24071e-05	0.00152431	ELN;MGP;LAMA4;COL11A1;TINAGL1;TFPI2
INSULIN-LIKE_GROWTH_FACTOR_BINDING	GO:0005520	1.4803e-05	0.00167507	HTRA3;IGFBP3;IGFBP4;ESM1
METALLOENDOPEPTIDASE_ACTIVITY	GO:0004222	1.77551e-05	0.00190868	PAPLN;ADAMTSL4;ADAMTSL2;ADAM23;MMP23A;ADAMTS2;MMP11
RESPONSE_TO_ORGANIC_CYCLIC_COMPOUND	GO:0014070	1.77551e-05	0.00190868	BTG2;CDKN1A;PDGFB;ALDOC;PLIN2;EPHX1;OXTR
INTEGRIN_BINDING	GO:0005178	2.31507e-05	0.00235258	LAMB2;MFGE8;LTBP4;ITGB3;ADAM23;TNXB
SYMPORTER_ACTIVITY	GO:0015293	2.36335e-05	0.00235258	SLC25A18;SLC16A8;SLC16A12;SLC1A1;SLC16A5;SLC6A6;SLC16A4
OXIDOREDUCTASE_ACTIVITY	GO:0016491	2.40729e-05	0.00235258	FTL;LOX;AKR1C1;RRM2B;TXNRD1;NQO1;HSD11B1;PTGR1;ALDH3B1;FADS3;DHRS3;AKR1C2;ALDH5A1
LUNG_DEVELOPMENT	GO:0030324	2.87231e-05	0.00268498	LOX;IL18;MGP;HSD11B1;FGF2;ADAMTS2
SOLUBLE_FRACTION	GO:0005625	3.25429e-05	0.0028558	TKT;CCL5;MAPK8IP3;DUSP1;TNFRSF6B;ID1;SYN1;SPINT2;RASD1;ALDH5A1;SAT1;INPP5D
CELL_SURFACE_RECEPTOR_SIGNALING_PATHWAY	GO:0007166	3.44581e-05	0.00294575	IL7R;LEPR;CDA;OXTR;ADAP1;GIPR;IL27RA;BIRC3
PLATELET_ALPHA_GRANULE_LUMEN	GO:0031093	3.49379e-05	0.00294575	PDGFB;MMRN1;PDGFA;SERPING1;TIMP1
INTEGRIN_COMPLEX	GO:0008305	5.61131e-05	0.00423309	ITGB3;ITGA7;ITGB2;ITGA10
POSITIVE_REGULATION_OF_APOPTOTIC_PROCESS	GO:0043065	6.80628e-05	0.00504604	RARG;KLF11;DUSP1;ADAMTSL4;HOXA5;IGFBP3;TXNIP;INPP5D
POSITIVE_REGULATION_OF_MITOSIS	GO:0045840	7.34921e-05	0.0053562	IGF2;PDGFB;EREG;TGFA
LUNG_ALVEOLUS_DEVELOPMENT	GO:0048286	8.35119e-05	0.00598502	MAPK8IP3;HOXA5;PDGFA;MYOCD
RESPONSE_TO_DRUG	GO:0042493	9.93005e-05	0.00688983	CCL5;LOX;CDKN1A;PDGFB;ABCA2;PDGFA;PLIN2;OXTR;TXNIP;TGFA
POSITIVE_REGULATION_OF_MAPK_CASCADE	GO:0043410	0.000113067	0.00747983	IGF2;PDGFB;PDGFA;IGFBP4;FGFR3
ENZYME_INHIBITOR_ACTIVITY	GO:0004857	0.000119531	0.00778761	LXN;TIMP1;SCG5;TXNIP
MAMMARY_GLAND_EPITHELIAL_CELL_DIFFERENTIATION	GO:0060644	0.000130017	0.00810253	HOXA5;FGF2;IRF6
PLATELET-DERIVED_GROWTH_FACTOR_RECEPTOR_BINDING	GO:0005161	0.000130017	0.00810253	PDGFB;ITGB3;PDGFA
RESPONSE_TO_OXIDATIVE_STRESS	GO:0006979	0.000143766	0.00864956	SLC7A11;SRXN1;RRM2B;TXNIP;DUSP1;NQO1
POSITIVE_REGULATION_OF_CELL_PROLIFERATION	GO:0008284	0.00014483	0.00864956	IGF2;PDGFB;MFGE8;CRLF1;EREG;PDGFA;FGF2;TIMP1;FGFR3;AKR1C2;MYOCD
TRANSFORMING_GROWTH_FACTOR_BETA_RECEPTOR_SIGNALING_PATHWAY	GO:0007179	0.000150241	0.00867009	GDF15;PDGFB;PDGFA;ID1;SMAD6
GLUCOSE_METABOLIC_PROCESS	GO:0006006	0.000151223	0.00867009	IGF2;ALDOC;ENO2;PDK4;ALDH5A1;GAA
POSITIVE_REGULATION_OF_PROTEIN_AUTOPHOSPHORYLATION	GO:0031954	0.000161648	0.00914588	IGF2;PDGFB;PDGFA
BASEMENT_MEMBRANE	GO:0005604	0.000172009	0.00960568	LAMB2;LAMA4;TIMP1;THBS2;LAMA3
BASAL_LAMINA	GO:0005605	0.000197883	0.0105165	LAMB2;LAMA4;ACHE
PLATELET_ACTIVATION	GO:0030168	0.000198101	0.0105165	F2RL2;PDGFB;ITGB3;MMRN1;PDGFA;SERPING1;TF;TIMP1
LEUKOCYTE_MIGRATION	GO:0050900	0.000202625	0.0106255	SLC16A8;ITGB3;ITGB2;SLC7A11;JAM2;INPP5D
NUCLEOBASE-CONTAINING_SMALL_MOLECULE_METABOLIC_PROCESS	GO:0055086	0.000209074	0.0107026	AK5;RRM2B;TXNRD1;CDA;AMPD3
POSITIVE_REGULATION_OF_FIBROBLAST_PROLIFERATION	GO:0048146	0.000223398	0.0110415	CDKN1A;PDGFB;EREG;PDGFA
POSITIVE_REGULATION_OF_DNA_REPLICATION	GO:0045740	0.000223398	0.0110415	IGF2;PDGFB;EREG;PDGFA
MAPK_CASCADE	GO:0000165	0.000236966	0.011579	CCL5;IGF2;IL18;FGFR3;TGFA
REGULATION_OF_CELL_ADHESION	GO:0030155	0.000269149	0.0130039	JAG2;IL18;LAMA4;LAMA3
POSITIVE_REGULATION_OF_PHOSPHATIDYLINOSITOL_3-KINASE_CASCADE	GO:0014068	0.000321264	0.0153493	CCL5;IGF2;PDGFB;PDGFA
IRON_ION_HOMEOSTASIS	GO:0055072	0.000394251	0.0182288	FTL;SLC25A37;SLC22A17
RESPONSE_TO_ESTRADIOL_STIMULUS	GO:0032355	0.00039895	0.0182498	PDGFB;DUSP1;PDGFA;OXTR;TXNIP
STEROID_HORMONE_RECEPTOR_ACTIVITY	GO:0003707	0.000412442	0.0186684	RARG;PPARA;NR1D2;RARB
NUCLEOBASE-CONTAINING_SMALL_MOLECULE_INTERCONVERSION	GO:0015949	0.000457493	0.0200737	AK5;RRM2B;TXNRD1
HEPARIN_BINDING	GO:0008201	0.000479361	0.0205474	CCL5;ABI3BP;FGF2;PCOLCE2;THBS2;TNXB
POSITIVE_REGULATION_OF_PROTEIN_KINASE_B_SIGNALING_CASCADE	GO:0051897	0.000482626	0.0205474	IGF2;PDGFA;AKR1C2;IGFBP5
SKELETAL_SYSTEM_DEVELOPMENT	GO:0001501	0.000518163	0.0215301	JAG2;IGF2;NPR3;IGFBP4;AEBP1;FGFR3
PEPTIDASE_INHIBITOR_ACTIVITY	GO:0030414	0.000519002	0.0215301	PAPLN;SERPING1;SERPINA3;TFPI2;SPINT1
NEGATIVE_REGULATION_OF_ANGIOGENESIS	GO:0016525	0.000560919	0.0227543	SULF1;HOXA5;THBS2;VASH1
NEGATIVE_REGULATION_OF_SMOOTH_MUSCLE_CELL_PROLIFERATION	GO:0048662	0.000602673	0.0237752	IGFBP3;IL12A;IGFBP5
POSITIVE_REGULATION_OF_REACTIVE_OXYGEN_SPECIES_METABOLIC_PROCESS	GO:2000379	0.000602673	0.0237752	CDKN1A;PDGFB;AGTR1
PLATELET-DERIVED_GROWTH_FACTOR_RECEPTOR_SIGNALING_PATHWAY	GO:0048008	0.000602673	0.0237752	PDGFB;PDGFA;TXNIP
RESPONSE_TO_CALCIUM_ION	GO:0051592	0.000795477	0.0302703	DUSP1;MGP;TXNIP;GIPR
ORGAN_MORPHOGENESIS	GO:0009887	0.000838223	0.0316172	ELN;EREG;PDGFA;FGF2;DGCR6
PEPTIDE_HORMONE_BINDING	GO:0017046	0.000870642	0.0324986	NPR3;OXTR;GIPR
POSITIVE_REGULATION_OF_PHOSPHATIDYLINOSITOL_3-KINASE_ACTIVITY	GO:0043552	0.000974229	0.0349099	PDGFB;FGF2;FGFR3
CHONDROCYTE_DIFFERENTIATION	GO:0002062	0.000974229	0.0349099	WNT5B;FGFR3;WNT2B
RESPONSE_TO_PEPTIDE_HORMONE_STIMULUS	GO:0043434	0.00109193	0.0375625	BTG2;EREG;TIMP1;OXTR
RESPONSE_TO_INSULIN_STIMULUS	GO:0032868	0.00109193	0.0375625	CCL5;PPARA;PDGFB;VGF
RESPONSE_TO_WOUNDING	GO:0009611	0.00115936	0.0392539	F2RL2;PDGFB;PDGFA;ACHE
POSITIVE_REGULATION_OF_CELL_MIGRATION	GO:0030335	0.00118402	0.0397758	CCL5;IGF2;PDGFB;PDGFA;WNT5B
PROTEIN_HETERODIMERIZATION_ACTIVITY	GO:0046982	0.00122416	0.0406731	CABYR;PDGFB;CRLF1;AGTR1;PDGFA;JAM2;IL12A;PANX2
RESPONSE_TO_ESTROGEN_STIMULUS	GO:0043627	0.00122965	0.0406731	CCL5;MFGE8;GSTM3;SMAD6
NEGATIVE_REGULATION_OF_CELL_MIGRATION	GO:0030336	0.00130287	0.042766	SULF1;RRAS;KISS1;IGFBP5
ENDOPLASMIC_RETICULUM_LUMEN	GO:0005788	0.00133758	0.0435726	IGF2;P4HA2;PDGFB;PDGFA;ACHE
PEPTIDASE_ACTIVITY	GO:0008233	0.00141877	0.0455278	CFB;ADAMTSL4;CPM;HTRA3;TYSND1;ADAMTSL2;MMP23A;CTSF;RHBDL1;ADAMTS2;MMP11
INTEGRIN-MEDIATED_SIGNALING_PATHWAY	GO:0007229	0.00145835	0.0462811	ITGB3;ITGA7;ITGB2;ITGA10
CYTOKINE_ACTIVITY	GO:0005125	0.00153821	0.0476629	GDF15;IL32;IL18;CRLF1;FGF2;IL12A
NEGATIVE_REGULATION_OF_ENDOPEPTIDASE_ACTIVITY	GO:0010951	0.00154073	0.0476629	LXN;SERPING1;SERPINA3;SPINT2
RESPONSE_TO_ORGANIC_NITROGEN	GO:0010243	0.00160833	0.048703	BTG2;CDKN1A;ALDOC
EXTRACELLULAR_MATRIX_ORGANIZATION	GO:0030198	0.00171512	0.0508621	ADAMTSL4;ABI3BP;COL11A1;SPINT1
POSITIVE_REGULATION_OF_INTERFERON-GAMMA_PRODUCTION	GO:0032729	0.00175972	0.0517894	IL18;IL12A;IL27RA
AXON	GO:0030424	0.00178271	0.0517894	KIRREL3;ALDOC;SPTBN4;GRIK2;ACHE;KLHL24
CELL-MATRIX_ADHESION	GO:0007160	0.00180724	0.0517894	ITGB3;ITGA7;ITGB2;ITGA10
ANCHORED_TO_MEMBRANE	GO:0031225	0.00181865	0.0517894	CNTN3;CPM;TNFRSF10C;ACHE;GPC1
COLLAGEN_FIBRIL_ORGANIZATION	GO:0030199	0.00191971	0.0539526	LOX;COL11A1;ADAMTS2
ELECTRON_CARRIER_ACTIVITY	GO:0009055	0.00205561	0.0572002	P4HA2;TXNRD1;NQO1;CYP27A1;DHRS3;AOX1
UBIQUITIN_PROTEIN_LIGASE_BINDING	GO:0031625	0.00217722	0.0592535	PINK1;TF;GRIK2;TXNIP;SMAD6
CELLULAR_RESPONSE_TO_ORGANIC_CYCLIC_COMPOUND	GO:0071407	0.00226618	0.0612866	CCL5;IL18;IGFBP5
CELL-CELL_SIGNALING	GO:0007267	0.00247728	0.0661633	CCL5;IGF2;GDF15;IL18;EREG;PDGFA;ITGB2
BILE_ACID_METABOLIC_PROCESS	GO:0008206	0.00264904	0.0703141	AKR1C1;ABCC3;CYP27A1
POSITIVE_REGULATION_OF_ERK1_AND_ERK2_CASCADE	GO:0070374	0.00267094	0.0704603	PDGFB;PDGFA;FGF2;FGFR3
INTERSTITIAL_MATRIX	GO:0005614	0.0027668	0.0716701	ADAMTSL4;ABI3BP
REGULATION_OF_EMBRYONIC_DEVELOPMENT	GO:0045995	0.0027668	0.0716701	LAMA4;LAMA3
REGULATION_OF_PEPTIDYL-TYROSINE_PHOSPHORYLATION	GO:0050730	0.0027668	0.0716701	PDGFA;ITGB2
POSITIVE_REGULATION_OF_INFLAMMATORY_RESPONSE	GO:0050729	0.0028545	0.0726293	IL18;AGTR1;IL1RL1
IMMUNE_RESPONSE	GO:0006955	0.00305089	0.0762941	IL7R;CCL5;IL32;IL18;TINAGL1;IL12A;IL1RL1;SMAD6;IL27RA
POSITIVE_REGULATION_OF_SMOOTH_MUSCLE_CELL_PROLIFERATION	GO:0048661	0.00306951	0.0762941	CCL5;PDGFB;EREG
POSITIVE_REGULATION_OF_ANTI-APOPTOSIS	GO:0045768	0.00306951	0.0762941	BTG2;CDKN1A;DUSP1
RECEPTOR_BINDING	GO:0005102	0.00314301	0.076802	MTSS1;FIBCD1;SRPX2;LAMA4;WNT5B;WNT2B;LAMA3
CELL_CYCLE_ARREST	GO:0007050	0.00314356	0.076802	CGREF1;CDKN1A;IL12A;VASH1;IRF6
WNT_RECEPTOR_SIGNALING_PATHWAY,_CALCIUM_MODULATING_PATHWAY	GO:0007223	0.00330427	0.076802	WNT5B;WNT2B
METALLOENDOPEPTIDASE_INHIBITOR_ACTIVITY	GO:0008191	0.00330427	0.076802	LXN;TIMP1
SLEEP	GO:0030431	0.00330427	0.076802	IL18;OXTR
POSITIVE_REGULATION_OF_INSULIN-LIKE_GROWTH_FACTOR_RECEPTOR_SIGNALING_PATHWAY	GO:0043568	0.00330427	0.076802	IGFBP4;IGFBP5
NEGATIVE_REGULATION_OF_BLOOD_VESSEL_ENDOTHELIAL_CELL_MIGRATION	GO:0043537	0.00330427	0.076802	FGF2;VASH1
PLATELET-DERIVED_GROWTH_FACTOR_BINDING	GO:0048407	0.00330427	0.076802	PDGFB;PDGFA
OLIGOSACCHARIDE_BIOSYNTHETIC_PROCESS	GO:0009312	0.00330427	0.076802	ST6GALNAC5;B3GALT2
INFLAMMATORY_RESPONSE	GO:0006954	0.00341624	0.0785553	CCL5;IL18;HDAC5;IGFBP4;ITGB2;SERPINA3;AOX1
NEGATIVE_REGULATION_OF_TRANSCRIPTION,_DNA-DEPENDENT	GO:0045892	0.00346749	0.0791612	HES2;PDGFB;HDAC5;EREG;FGF2;DUSP5;ID1;RASD1;MESP1
SKIN_DEVELOPMENT	GO:0043588	0.00377318	0.0845036	PDGFA;IRF6;ADAMTS2
POSITIVE_REGULATION_OF_SMOOTH_MUSCLE_CELL_MIGRATION	GO:0014911	0.00388638	0.0848295	CCL5;PDGFB
KERATINOCYTE_PROLIFERATION	GO:0043616	0.00388638	0.0848295	EREG;IRF6
LAMININ_BINDING	GO:0043236	0.00388638	0.0848295	TINAGL1;ACHE
POSITIVE_REGULATION_OF_PROTEIN_PHOSPHORYLATION	GO:0001934	0.00393987	0.0851329	IGF2;ITGB3;FGF2;TGFA
REGULATION_OF_JNK_CASCADE	GO:0046328	0.00451244	0.0919963	MAPK8IP3;GRIK2
NEGATIVE_REGULATION_OF_MACROPHAGE_DERIVED_FOAM_CELL_DIFFERENTIATION	GO:0010745	0.00451244	0.0919963	PPARA;ITGB3
MAP_KINASE_TYROSINE/SERINE/THREONINE_PHOSPHATASE_ACTIVITY	GO:0017017	0.00451244	0.0919963	DUSP1;DUSP5
ACTIVATION_OF_PROTEIN_KINASE_B_ACTIVITY	GO:0032148	0.00451244	0.0919963	IGF2;PDGFB
MONOCYTE_CHEMOTAXIS	GO:0002548	0.00451244	0.0919963	CCL5;PDGFB
POSITIVE_REGULATION_OF_SYNAPSE_ASSEMBLY	GO:0051965	0.00451244	0.0919963	OXTR;THBS2
RESPONSE_TO_RETINOIC_ACID	GO:0032526	0.00456754	0.0922086	RARG;DUSP1;PDGFA
KERATINOCYTE_DIFFERENTIATION	GO:0030216	0.00485304	0.0964575	EREG;IRF6;TXNIP
NEGATIVE_REGULATION_OF_APOPTOTIC_PROCESS	GO:0043066	0.00487584	0.0964575	BTG2;IGF2;CDKN1A;RRM2B;NUAK2;TIMP1;SMAD6
RESPONSE_TO_MECHANICAL_STIMULUS	GO:0009612	0.00514908	0.0964575	BTG2;MGP;TXNIP
PROTEIN_HOMOTETRAMERIZATION	GO:0051289	0.00514908	0.0964575	ALDOC;CDA;ALDH5A1
MUSCLE_ORGAN_DEVELOPMENT	GO:0007517	0.00517072	0.0964575	ITGA7;AEBP1;ACHE;GAA
POSITIVE_REGULATION_OF_CELLULAR_PROTEIN_METABOLIC_PROCESS	GO:0032270	0.00518179	0.0964575	IGF2;AGTR1
POSITIVE_REGULATION_OF_BLOOD_VESSEL_ENDOTHELIAL_CELL_MIGRATION	GO:0043536	0.00518179	0.0964575	PDGFB;FGF2
PROTEIN_SECRETION	GO:0009306	0.00518179	0.0964575	LMF1;NECAB3
ENDODERM_FORMATION	GO:0001706	0.00518179	0.0964575	DUSP1;DUSP5
POSITIVE_REGULATION_OF_INNATE_IMMUNE_RESPONSE	GO:0045089	0.00518179	0.0964575	CCL5;EREG
DORSAL/VENTRAL_AXIS_SPECIFICATION	GO:0009950	0.00518179	0.0964575	WNT5B;WNT2B
NEGATIVE_REGULATION_OF_TRANSCRIPTION_FROM_RNA_POLYMERASE_II_PROMOTER	GO:0000122	0.00521213	0.0966041	RARG;DNAJB5;KLF11;PPARA;NPAS1;HDAC5;ID1;TXNIP;MYOCD
PROTEIN_HOMOOLIGOMERIZATION	GO:0051260	0.00536524	0.0990151	AKR1C1;SLC1A1;CRYAB;TYSND1
BLOOD_CIRCULATION	GO:0008015	0.00545577	0.100256	ELN;HTR7;SERPING1
METALLOPEPTIDASE_ACTIVITY	GO:0008237	0.00556459	0.101389	CPM;ADAM23;MMP23A;ADAMTS2
REGULATION_OF_CELL_MIGRATION	GO:0030334	0.0057732	0.102604	JAG2;LAMA4;LAMA3
SYNAPTIC_TRANSMISSION,_CHOLINERGIC	GO:0007271	0.00589377	0.102604	NQO1;ACHE
RETINOIC_ACID_RECEPTOR_SIGNALING_PATHWAY	GO:0048384	0.00589377	0.102604	RARG;RARB
MAMMARY_GLAND_ALVEOLUS_DEVELOPMENT	GO:0060749	0.00589377	0.102604	HOXA5;TGFA
BILE_ACID_AND_BILE_SALT_TRANSPORT	GO:0015721	0.00589377	0.102604	AKR1C1;ABCC3
CARTILAGE_CONDENSATION	GO:0001502	0.00589377	0.102604	MGP;COL11A1
MUSCLE_CONTRACTION	GO:0006936	0.005978	0.103651	SSPN;MYOM1;CRYAB;OXTR
STRUCTURAL_MOLECULE_ACTIVITY	GO:0005198	0.00613623	0.105967	LAMB2;KRT34;THBS2;LAMA3;KRT81;CLDN7
NEUROTRANSMITTER_SECRETION	GO:0007269	0.0064407	0.110339	RAD21L1;SYN1;ALDH5A1
POTASSIUM_ION_TRANSPORT	GO:0006813	0.00659666	0.112562	KCNG1;KCNAB2;KCNN4;KCNE4;KCNJ14
FIBROBLAST_GROWTH_FACTOR_BINDING	GO:0017134	0.00664774	0.112985	FGF2;FGFR3
POSITIVE_REGULATION_OF_ENDOTHELIAL_CELL_PROLIFERATION	GO:0001938	0.00679095	0.114514	PDGFB;ITGB3;FGF2
REGULATION_OF_CELL_PROLIFERATION	GO:0042127	0.00686504	0.114863	JAG2;AGTR1;TXNIP;SAT1
ACTIN_FILAMENT_CAPPING	GO:0051693	0.00744306	0.12032	SPTBN4;SPTBN2
NEGATIVE_REGULATION_OF_CYCLIN-DEPENDENT_PROTEIN_KINASE_ACTIVITY	GO:0045736	0.00744306	0.12032	CDKN1A;MYOCD
FERRIC_IRON_BINDING	GO:0008199	0.00744306	0.12032	FTL;TF
R-SMAD_BINDING	GO:0070412	0.00744306	0.12032	MYOCD;SMAD6
ION_CHANNEL_ACTIVITY	GO:0005216	0.00785616	0.126421	P2RX5;TRPC4;GRIK2;KCNN4;PANX2
CAMP-DEPENDENT_PROTEIN_KINASE_REGULATOR_ACTIVITY	GO:0008603	0.00827907	0.131365	CABYR;AK5
PEROXISOME	GO:0005777	0.00861874	0.136187	TKT;ECH1;TYSND1;PEX6
RESPONSE_TO_HYPOXIA	GO:0001666	0.00864627	0.136187	PPARA;PDGFB;ALDOC;IL18;PDGFA
AMINO_ACID_TRANSMEMBRANE_TRANSPORT	GO:0003333	0.00915516	0.139806	SLC1A1;SLC6A6
EPIDERMAL_GROWTH_FACTOR_RECEPTOR_BINDING	GO:0005154	0.00915516	0.139806	EREG;TGFA
ACTIVATION_OF_PROTEIN_KINASE_ACTIVITY	GO:0032147	0.00915516	0.139806	PDGFB;ITGB3
RESPONSE_TO_HYPEROXIA	GO:0055093	0.00915516	0.139806	CDKN1A;IL18
IRON_ION_TRANSPORT	GO:0006826	0.00915516	0.139806	FTL;TF
POSITIVE_REGULATION_OF_PROTEIN_SECRETION	GO:0050714	0.00915516	0.139806	KCNN4;ACHE
ORGANIC_ANION_TRANSPORT	GO:0015711	0.00915516	0.139806	ABCC3;SLC16A5
CENTRAL_NERVOUS_SYSTEM_DEVELOPMENT	GO:0007417	0.00916867	0.139806	NPTX1;NPAS1;ADAM23;ALDH5A1
AXON_GUIDANCE	GO:0007411	0.00990094	0.146793	MAPK8IP3;ITGB3;RRAS;TRPC4;SPTBN4;SPTBN2;GPC1
CELLULAR_RESPONSE_TO_INTERFERON-GAMMA	GO:0071346	0.0100707	0.146793	CCL5;IL18
DIGESTIVE_TRACT_DEVELOPMENT	GO:0048565	0.0100707	0.146793	OXTR;MYOCD
REGULATION_OF_PHOSPHORYLATION	GO:0042325	0.0100707	0.146793	PPP1R14A;SRPX2
CELLULAR_RESPONSE_TO_CAMP	GO:0071320	0.0100707	0.146793	IL18;IGFBP5
CARDIAC_MUSCLE_CELL_DIFFERENTIATION	GO:0055007	0.0100707	0.146793	MYOCD;MESP1
CELL_CHEMOTAXIS	GO:0060326	0.0100707	0.146793	PDGFB;AGTR1
REACTIVE_OXYGEN_SPECIES_METABOLIC_PROCESS	GO:0072593	0.0100707	0.146793	PDGFB;AOX1
CARBOXYPEPTIDASE_ACTIVITY	GO:0004180	0.0100707	0.146793	CPM;AEBP1
NEGATIVE_REGULATION_OF_CELL_GROWTH	GO:0030308	0.010336	0.149895	CDKN1A;OSGIN1;FGF2;CDA
COLLAGEN_CATABOLIC_PROCESS	GO:0030574	0.0110251	0.155436	ADAMTS2;MMP11
CHEMOATTRACTANT_ACTIVITY	GO:0042056	0.0110251	0.155436	CCL5;FGF2
CYTOKINE_RECEPTOR_ACTIVITY	GO:0004896	0.0110251	0.155436	LEPR;IL1RL1
PYRUVATE_METABOLIC_PROCESS	GO:0006090	0.0110251	0.155436	SLC16A8;PDK4
CELL_SURFACE_BINDING	GO:0043498	0.0110251	0.155436	PDGFB;PDGFA
CELL_JUNCTION	GO:0030054	0.0117493	0.163501	SSPN;RAD21L1;WNK4;SYN1;GRIK2;JAM2;ACHE;PANX2;CLDN7
PROTEIN_TETRAMERIZATION	GO:0051262	0.0120177	0.163532	CCL5;ACHE
POSITIVE_REGULATION_OF_ACTIVATED_T_CELL_PROLIFERATION	GO:0042104	0.0120177	0.163532	IGF2;IL18
CORTICAL_CYTOSKELETON	GO:0030863	0.0120177	0.163532	TRPC4;INPP5D
GLUCOSE_HOMEOSTASIS	GO:0042593	0.0128939	0.171578	IGF2;VGF;IGFBP5
POSITIVE_REGULATION_OF_PEPTIDYL-TYROSINE_PHOSPHORYLATION	GO:0050731	0.0128939	0.171578	IGF2;PDGFB;ITGB3
REGULATION_OF_ANGIOGENESIS	GO:0045765	0.0130479	0.171578	FGF2;ID1
NEGATIVE_REGULATION_OF_ENDOTHELIAL_CELL_PROLIFERATION	GO:0001937	0.0130479	0.171578	SULF1;VASH1
EMBRYONIC_PLACENTA_DEVELOPMENT	GO:0001892	0.0141152	0.182268	PDGFB;SPINT1
T_CELL_DIFFERENTIATION	GO:0030217	0.0141152	0.182268	IL7R;JAG2
INACTIVATION_OF_MAPK_ACTIVITY	GO:0000188	0.0141152	0.182268	DUSP1;DUSP5
EUKARYOTIC_CELL_SURFACE_BINDING	GO:0043499	0.0141152	0.182268	PDGFB;PDGFA
VOLTAGE-GATED_POTASSIUM_CHANNEL_ACTIVITY	GO:0005249	0.0145018	0.1867	KCNG1;KCNAB2;KCNE4
OSSIFICATION	GO:0001503	0.0150619	0.19191	IGF2;MGP;COL11A1
POSITIVE_CHEMOTAXIS	GO:0050918	0.0152189	0.19191	CCL5;FGF2
METALLOCARBOXYPEPTIDASE_ACTIVITY	GO:0004181	0.0152189	0.19191	CPM;AEBP1
RESPONSE_TO_PROGESTERONE_STIMULUS	GO:0032570	0.0152189	0.19191	OXTR;TXNIP
DNA_METABOLIC_PROCESS	GO:0006259	0.0152189	0.19191	IGFBP4;DNASE1L1
ACTIN_CYTOSKELETON_ORGANIZATION	GO:0030036	0.0155532	0.195552	MTSS1;NUAK2;PDGFA;TNXB
VENTRICULAR_CARDIAC_MUSCLE_TISSUE_MORPHOGENESIS	GO:0055010	0.0163585	0.200403	COL11A1;GAA
LEUKOCYTE_CELL-CELL_ADHESION	GO:0007159	0.0163585	0.200403	CCL5;ITGB2
POSITIVE_REGULATION_OF_PHOSPHORYLATION	GO:0042327	0.0163585	0.200403	CCL5;EREG
NEGATIVE_REGULATION_OF_CELL_DEATH	GO:0060548	0.0163585	0.200403	CCL5;FGF2
BASAL_PLASMA_MEMBRANE	GO:0009925	0.0163585	0.200403	SLC16A8;TF
RESPONSE_TO_COLD	GO:0009409	0.0175334	0.21001	IL18;VGF
APICAL_PLASMA_MEMBRANE	GO:0016324	0.0176737	0.211102	F2RL2;IL18;TF;OXTR;KCNE4
RAS_PROTEIN_SIGNAL_TRANSDUCTION	GO:0007265	0.0180439	0.213156	CDKN1A;RRAS;FGF2
KIDNEY_DEVELOPMENT	GO:0001822	0.0186767	0.217236	SULF1;RRM2B;AGTR1
RESPONSE_TO_AXON_INJURY	GO:0048678	0.0187429	0.217236	FGF2;GIPR
NEUROPROTECTION	GO:0043526	0.0187429	0.217236	CCL5;TGFA
POSITIVE_REGULATION_OF_TYROSINE_PHOSPHORYLATION_OF_STAT3_PROTEIN	GO:0042517	0.0187429	0.217236	CRLF1;FGFR3
LIPOPOLYSACCHARIDE-MEDIATED_SIGNALING_PATHWAY	GO:0031663	0.0187429	0.217236	CCL5;IL18
SECRETORY_GRANULE	GO:0030141	0.0193218	0.220967	IGF2;TF;SCG5
IRON_ION_BINDING	GO:0005506	0.0193218	0.220967	FTL;P4HA2;AOX1
CELL_JUNCTION_ASSEMBLY	GO:0034329	0.0193218	0.220967	CADM3;CDH15;LAMA3
PROTEIN_SELF-ASSOCIATION	GO:0043621	0.0199867	0.222074	CCL5;ACHE
RESPIRATORY_GASEOUS_EXCHANGE	GO:0007585	0.0199867	0.222074	ELN;MAPK8IP3
DEFENSE_RESPONSE_TO_GRAM-POSITIVE_BACTERIUM	GO:0050830	0.0199867	0.222074	IL12A;IL27RA
NEGATIVE_REGULATION_OF_OSTEOBLAST_DIFFERENTIATION	GO:0045668	0.0199867	0.222074	ID1;IGFBP5
RESPONSE_TO_STEROID_HORMONE_STIMULUS	GO:0048545	0.021264	0.23385	LOX;ABCA2
PROTEIN_PROCESSING	GO:0016485	0.021264	0.23385	TYSND1;ADAMTS2
NEGATIVE_REGULATION_OF_NEURON_APOPTOSIS	GO:0043524	0.0220242	0.241592	CRLF1;GRIK2;TGFA
POSITIVE_REGULATION_OF_CELL_ADHESION	GO:0045785	0.0225744	0.242675	CCL5;IL12A
CELLULAR_LIPID_METABOLIC_PROCESS	GO:0044255	0.0231752	0.247279	PCCA;PPARA;TXNRD1;PLIN2
CALCIUM_ION_TRANSPORT	GO:0006816	0.0234487	0.248962	CCL5;TRPC4;KCNN4
ANTI-APOPTOSIS	GO:0006916	0.0239142	0.253278	CRYAB;TNFRSF6B;TNFRSF10D;TGFA;BIRC3
NEURON_DIFFERENTIATION	GO:0030182	0.0249221	0.262659	BTG2;WNT5B;WNT2B
ACTIVATION_OF_PHOSPHOLIPASE_C_ACTIVITY_BY_G-PROTEIN_COUPLED_RECEPTOR_PROTEIN_SIGNALING_PATHWAY_COUPLED_TO_IP3_SECOND_MESSENGER	GO:0007200	0.0252921	0.263971	NPR3;AGTR1
ATPASE_ACTIVITY,_COUPLED_TO_TRANSMEMBRANE_MOVEMENT_OF_SUBSTANCES	GO:0042626	0.0252921	0.263971	ABCC3;ABCA2
POSITIVE_REGULATION_OF_MAP_KINASE_ACTIVITY	GO:0043406	0.0252921	0.263971	PDGFB;PDGFA
CARBOHYDRATE_METABOLIC_PROCESS	GO:0005975	0.0264063	0.272687	TKT;IGF2;ALDOC;ENO2;PDK4;GAA
EPIDERMIS_DEVELOPMENT	GO:0008544	0.0264443	0.272687	PPARA;KRT34;LAMA3
CELLULAR_RESPONSE_TO_TUMOR_NECROSIS_FACTOR	GO:0071356	0.0266984	0.272691	CCL5;IL18
EXTERNAL_SIDE_OF_PLASMA_MEMBRANE	GO:0009897	0.0274238	0.277484	IL7R;MFGE8;ITGB3;IL1RL1
CELL_SURFACE	GO:0009986	0.0278729	0.277484	SULF1;PDGFB;PDGFA;TRPC4;ACHE;TGFA
HEART_DEVELOPMENT	GO:0007507	0.0279853	0.277484	PPARA;PDGFB;ID1;OXTR
VOLTAGE-GATED_ION_CHANNEL_ACTIVITY	GO:0005244	0.0279853	0.277484	KCNG1;KCNAB2;KCNE4;KCNJ14
SERINE-TYPE_ENDOPEPTIDASE_ACTIVITY	GO:0004252	0.0279853	0.277484	CFB;HTRA3;TYSND1;RHBDL1
INSULIN_RECEPTOR_SIGNALING_PATHWAY	GO:0008286	0.0279853	0.277484	IGF2;SH2B2;FGF2;FGFR3
ANTERIOR/POSTERIOR_PATTERN_SPECIFICATION	GO:0009952	0.0280152	0.277484	BTG2;HOXA5;WNT5B
MICROVILLUS	GO:0005902	0.0281356	0.277484	PDGFA;OXTR
INTRACELLULAR_RECEPTOR_MEDIATED_SIGNALING_PATHWAY	GO:0030522	0.0281356	0.277484	PPARA;NR1D2
PROTEIN_PHOSPHORYLATION	GO:0006468	0.0284084	0.279533	PINK1;CCL5;PDGFB;NUAK2;WNK4;IGFBP3;PDK4
ADHERENS_JUNCTION_ORGANIZATION	GO:0034332	0.0296032	0.286697	CADM3;CDH15
REGULATION_OF_INFLAMMATORY_RESPONSE	GO:0050727	0.0296032	0.286697	AGTR1;BIRC3
GLUTATHIONE_METABOLIC_PROCESS	GO:0006749	0.0296032	0.286697	ALDH5A1;GSTM3
ENDOCYTIC_VESICLE	GO:0030139	0.0296032	0.286697	MTSS1;TF
HEART_MORPHOGENESIS	GO:0003007	0.0296032	0.286697	COL11A1;GAA
LACTATION	GO:0007595	0.0311006	0.299849	SLC29A2;OXTR
VOLTAGE-GATED_POTASSIUM_CHANNEL_COMPLEX	GO:0008076	0.0313028	0.301123	KCNG1;KCNN4;KCNJ14
TRANSCRIPTION_REGULATORY_REGION_DNA_BINDING	GO:0044212	0.0321078	0.306327	KLF11;HDAC5;SMAD6;MESP1
URETERIC_BUD_DEVELOPMENT	GO:0001657	0.0326274	0.306327	CRLF1;SMAD6
EMBRYONIC_SKELETAL_SYSTEM_MORPHOGENESIS	GO:0048704	0.0326274	0.306327	HOXA5;COL11A1
GLYCOPROTEIN_BINDING	GO:0001948	0.0326274	0.306327	ITGB2;TGFA
REGULATION_OF_PROTEOLYSIS	GO:0030162	0.0326274	0.306327	LTBP4;SERPINA3
LIGAND-ACTIVATED_SEQUENCE-SPECIFIC_DNA_BINDING_RNA_POLYMERASE_II_TRANSCRIPTION_FACTOR_ACTIVITY	GO:0004879	0.0326274	0.306327	PPARA;NR1D2
NEGATIVE_REGULATION_OF_EPITHELIAL_CELL_PROLIFERATION	GO:0050680	0.0326274	0.306327	MTSS1;EREG
NEUROMUSCULAR_JUNCTION	GO:0031594	0.0326274	0.306327	CDH15;ACHE
NEGATIVE_REGULATION_OF_CATALYTIC_ACTIVITY	GO:0043086	0.0326274	0.306327	NQO1;SCG5
PHOSPHATIDYLINOSITOL_PHOSPHOLIPASE_C_ACTIVITY	GO:0004435	0.0326274	0.306327	CCL5;F2RL2
CALMODULIN_BINDING	GO:0005516	0.0333475	0.309706	REM1;MAP6;AEBP1;KCNN4
TIGHT_JUNCTION	GO:0005923	0.0338953	0.312768	WNK4;JAM2;CLDN7
ACUTE-PHASE_RESPONSE	GO:0006953	0.0341831	0.313406	IGF2;SERPINA3
ELECTRON_TRANSPORT_CHAIN	GO:0022900	0.0341831	0.313406	TXNRD1;FADS3
INTRACELLULAR_PROTEIN_KINASE_CASCADE	GO:0007243	0.0356837	0.325156	PINK1;WNK4;FGF2
ELEVATION_OF_CYTOSOLIC_CALCIUM_ION_CONCENTRATION	GO:0007204	0.0356837	0.325156	AGTR1;OXTR;GIPR
POSITIVE_REGULATION_OF_T_CELL_PROLIFERATION	GO:0042102	0.0357671	0.325156	CCL5;IL12A
MULTICELLULAR_ORGANISM_GROWTH	GO:0035264	0.0373791	0.33696	HOXA5;ETNK2
POSITIVE_REGULATION_OF_NEURON_APOPTOSIS	GO:0043525	0.0373791	0.33696	NQO1;IL18
AMINO_ACID_TRANSPORT	GO:0006865	0.0373791	0.33696	SLC6A6;SLC7A11
ENDOCRINE_PANCREAS_DEVELOPMENT	GO:0031018	0.0390184	0.348089	IGF2;WNT5B
NEGATIVE_REGULATION_OF_TRANSFORMING_GROWTH_FACTOR_BETA_RECEPTOR_SIGNALING_PATHWAY	GO:0030512	0.0390184	0.348089	ADAMTSL2;SMAD6
G-PROTEIN_COUPLED_RECEPTOR_SIGNALING_PATHWAY	GO:0007186	0.0405954	0.354856	IGF2;GPRC5A;AGTR1;KISS1;RASD1;AKR1C2
PERIKARYON	GO:0043204	0.0406846	0.354856	GRIK2;KLHL24
RESPONSE_TO_HYDROGEN_PEROXIDE	GO:0042542	0.0406846	0.354856	DUSP1;TXNIP
PRESYNAPTIC_MEMBRANE	GO:0042734	0.0423773	0.365175	GRIK2;ACHE
SCAVENGER_RECEPTOR_ACTIVITY	GO:0005044	0.0440959	0.379225	TINAGL1;SCARF1
POSITIVE_REGULATION_OF_GENE_EXPRESSION	GO:0010628	0.0443182	0.379618	IL7R;CCL5;IL18
PROTEIN_TYROSINE_KINASE_ACTIVITY	GO:0004713	0.0443182	0.379618	PDGFB;FGF2;FGFR3
LYASE_ACTIVITY	GO:0016829	0.0463655	0.394015	CLYBL;ALDOC;ENO2
CYTOPLASMIC_MEMBRANE-BOUNDED_VESICLE	GO:0016023	0.0463655	0.394015	ABCA2;TF;FGFR3
MAGNESIUM_ION_BINDING	GO:0000287	0.0472675	0.396743	PINK1;TKT;NUAK2;ENO2
VESICLE-MEDIATED_TRANSPORT	GO:0016192	0.0472675	0.396743	MAPK8IP3;SPTBN4;TRAPPC6A;SPTBN2
ENERGY_RESERVE_METABOLIC_PROCESS	GO:0006112	0.0474065	0.396743	LEPR;TKT;IGF2
PROTEASE_BINDING	GO:0002020	0.0476092	0.396743	ADAMTSL4;TYSND1
BLOOD_VESSEL_DEVELOPMENT	GO:0001568	0.0476092	0.396743	LOX;LAMA4
NEGATIVE_REGULATION_OF_SIGNAL_TRANSDUCTION	GO:0009968	0.0476092	0.396743	IGFBP3;INPP5D
GLUCONEOGENESIS	GO:0006094	0.0476092	0.396743	ALDOC;ENO2
AGING	GO:0007568	0.0495227	0.410108	CCL5;ALDOC;TIMP1

## Sheet: Fig 1 H Down HCAEC
pathway	ID	pvalue	adjusted_pvalues	genes
MITOTIC_CELL_CYCLE	GO:0000278	2.72613e-80	1.17223e-76	POLA1;AURKB;MCM3;CCNA1;CCNB1;CENPL;CENPE;CEP135;PRIM1;RFC3;GINS1;CDKN2C;CENPI;GMNN;ERCC6L;BIRC5;KIF20A;PLK1;MCM10;FBXO5;CENPK;UBE2C;AURKA;GINS4;CCNB2;POLE2;MCM7;CDK1;CENPA;TYMS;DNA2;CDT1;MCM5;CDC20;KIF18B;RRM2;ZWINT;NDC80;TOP2A;FEN1;PLK4;CCNA2;CDC45;BUB1;NUF2;RFC5;CDC6;SPC25;LIG1;MCM2;SKA1;PKMYT1;MCM4;B9D2;KIF18A;MYBL2;DHFRP1;NEK2;CENPM;DBF4;CENPO;RBL1;GINS2;SPC24;CENPF;INCENP;WEE1;PCNT;ZW10;LIN9…
CELL_DIVISION	GO:0051301	3.79502e-46	2.71976e-43	SKA3;NCAPH;CCNA1;FAM83D;TPX2;CCNB1;SMC2;CDCA2;CENPE;ASPM;SPAG5;NCAPG2;CDCA3;CCNF;ERCC6L;BIRC5;FBXO5;UBE2C;AURKA;CCNB2;CDK1;KIF11;CDC20;ZWINT;NDC80;OIP5;CCNA2;HAUS8;BUB1;NUF2;NCAPG;CDC6;SPC25;LIG1;KIFC1;SKA1;MASTL;NEK2;SMC4;CDCA5;CENPO;SPC24;CENPF;NUSAP1;WEE1;ZW10;BUB1B;TIMELESS;MAD2L1;CDC25A;CDCA8
DNA_REPLICATION	GO:0006260	2.52389e-44	1.55039e-41	POLA1;MCM3;TK1;CHAF1A;CLSPN;DTL;RMI1;PRIM1;RFC3;CHAF1B;BRCA1;GINS1;NASP;MCM10;GINS4;POLE2;MCM7;CDK1;TYMS;CDT1;MCM5;CHEK1;RRM2;TOP2A;RECQL4;FEN1;CDC45;POLQ;RFC5;CDC6;LIG1;MCM2;MCM4;DBF4;GINS2;CENPF;LIN9;RRM1;POLE;CDC25A
CELL_CYCLE	GO:0007049	4.7234e-44	2.53883e-41	ESCO2;E2F8;SKA3;NCAPH;MKI67;CHAF1A;CLSPN;FAM83D;TPX2;SMC2;CDCA2;ASPM;SPAG5;BRCA2;NCAPG2;CHAF1B;BRCA1;CDCA3;NASP;RACGAP1;CCNF;DSCC1;ANLN;SUV39H1;SASS6;UBE2C;AURKA;FOXM1;PRC1;CDK1;CHEK1;MELK;RALA;KIF11;MLH1;CKAP2;CEP55;CDC20;UHRF1;ZWINT;MTBP;NDC80;FANCI;OIP5;DBF4B;HAUS8;NCAPG;KIFC1;MCM2;SMC4;CDCA5;NUSAP1;BUB1B;TIMELESS;FANCD2;DLGAP5;HJURP
MITOSIS	GO:0007067	3.06486e-41	1.46432e-38	SKA3;NCAPH;CCNA1;FAM83D;TPX2;SMC2;CDCA2;ASPM;NCAPG2;CDCA3;CCNF;ANLN;BIRC5;PLK1;UBE2C;AURKA;CCNB2;CDK1;KIF22;KIF11;CEP55;KIF18B;NDC80;OIP5;CCNA2;HAUS8;PBK;NCAPG;CDC6;SKA1;PKMYT1;HGF;MASTL;NEK2;KIF15;CDCA5;WEE1;BUB1B;TIMELESS;KIF23;CDC25A
M_PHASE_OF_MITOTIC_CELL_CYCLE	GO:0000087	3.65639e-37	1.57225e-34	AURKB;CENPL;CENPE;CENPI;ERCC6L;BIRC5;KIF20A;PLK1;FBXO5;CENPK;CENPA;CDC20;ZWINT;NDC80;BUB1;NUF2;SPC25;SKA1;B9D2;KIF18A;CENPM;CENPO;SPC24;CENPF;INCENP;ZW10;BUB1B;MAD2L1;DLGAP5;KIF23;CDCA8
MITOTIC_PROMETAPHASE	GO:0000236	2.24421e-33	8.04177e-31	AURKB;CCNB1;CENPL;CENPE;CENPI;ERCC6L;BIRC5;PLK1;CENPK;CENPA;CDC20;ZWINT;NDC80;BUB1;NUF2;SPC25;SKA1;B9D2;KIF18A;CENPM;CENPO;SPC24;CENPF;INCENP;ZW10;BUB1B;MAD2L1;CDCA8
CHROMOSOME	GO:0005694	4.37693e-28	1.10711e-25	TMPO;ESCO2;AURKB;SKA3;NCAPH;CENPL;CENPE;SPAG5;CENPI;SUV39H1;ERCC6L;PLK1;CENPK;CENPA;KIF4A;ZWINT;NDC80;OIP5;BUB1;NUF2;NCAPG;SPC25;SKA1;NEK2;SMC4;CENPM;CDCA5;CENPO;SPC24;CENPF;NUSAP1;INCENP;ZW10;BUB1B;MAD2L1;HJURP;CDCA8
DNA_REPAIR	GO:0006281	3.54606e-27	8.47114e-25	POLA1;CHAF1A;CLSPN;SMC2;EME1;RAD51;BRCA2;RFC3;CHAF1B;BRCA1;EXO1;RAD54B;BARD1;FOXM1;POLE2;CDK1;TYMS;FANCE;KIF22;CHEK1;UHRF1;TOP2A;RECQL4;FEN1;FANCI;RAD54L;POLQ;RFC5;LIG1;USP1;SMC4;FANCB;FANCD2;RAD51AP1;POLE;XRCC2
G1/S_TRANSITION_OF_MITOTIC_CELL_CYCLE	GO:0000082	1.21896e-25	2.62076e-23	POLA1;MCM3;IQGAP3;CCNA1;CCNB1;PRIM1;CDKN2C;MCM10;FBXO5;POLE2;MCM7;CDK1;TYMS;CDT1;MCM5;RRM2;CDC45;CDC6;MCM2;PKMYT1;MCM4;DHFRP1;CDCA5;DBF4;WEE1;POLE;CDC25A
DNA_STRAND_ELONGATION_INVOLVED_IN_DNA_REPLICATION	GO:0006271	3.33455e-24	6.23416e-22	POLA1;MCM3;PRIM1;RFC3;GINS1;GINS4;MCM7;DNA2;MCM5;FEN1;CDC45;RFC5;LIG1;MCM2;MCM4;GINS2
CONDENSED_CHROMOSOME_KINETOCHORE	GO:0000777	4.49917e-23	7.16535e-21	SPAG5;ERCC6L;BIRC5;PLK1;CENPK;ZWINT;NDC80;BUB1;NUF2;SPC25;NEK2;CENPM;CENPO;SPC24;INCENP;ZW10;BUB1B;MAD2L1;HJURP
CENTROSOME	GO:0005813	3.54789e-22	5.26066e-20	ESPL1;MCM3;CKAP2L;CCDC15;DTL;POC1A;CCNB1;BRCA2;CEP135;CHAF1B;TACC3;PLK1;SASS6;STIL;AURKA;CCNB2;CHEK1;CKAP2;CEP55;CDC20;PLK4;HAUS8;CDC45;NCAPG;HYLS1;SKA1;B9D2;MASTL;NEK2;KIF15;PCNT;KIF23;DHX9
S_PHASE_OF_MITOTIC_CELL_CYCLE	GO:0000084	8.26135e-22	1.18413e-19	POLA1;MCM3;PRIM1;RFC3;GINS1;GINS4;POLE2;MCM7;DNA2;CDT1;MCM5;FEN1;CDC45;RFC5;CDC6;LIG1;MCM2;MCM4;GINS2;WEE1;POLE;CDC25A
SPINDLE	GO:0005819	1.47618e-21	2.04761e-19	AURKB;TPX2;CENPE;BIRC5;KIF20A;PLK1;FBXO5;AURKA;PRC1;KIF22;KIF11;CDC20;TTK;KIFC1;KIF15;CENPF;NUSAP1;INCENP;KIF14;DLGAP5;KIF23;CDCA8
CELL_CYCLE_CHECKPOINT	GO:0000075	9.07538e-20	1.11498e-17	MCM3;CLSPN;CCNB1;RFC3;MCM10;UBE2C;CCNB2;MCM7;CDK1;MCM5;CHEK1;CDC20;CDC45;RFC5;CDC6;MCM2;MCM4;DBF4;WEE1;BUB1B;MAD2L1;CDC25A
SPINDLE_POLE	GO:0000922	3.51444e-18	3.68587e-16	FAM83D;TPX2;CCNB1;ASPM;SPAG5;SBDSP1;PLK1;PRC1;KIF11;CKAP2;CDC20;HAUS8;CDC6;NEK2;CENPF;ZW10;MAD2L1
G2/M_TRANSITION_OF_MITOTIC_CELL_CYCLE	GO:0000086	8.20675e-17	8.02024e-15	CCNA1;CCNB1;CEP135;NES;BIRC5;PLK1;FOXM1;CCNB2;CDK1;CHEK1;MELK;PLK4;CCNA2;PKMYT1;MASTL;NEK2;WEE1;PCNT;CDC25A
CHROMOSOME_SEGREGATION	GO:0007059	1.13588e-16	1.0854e-14	ESPL1;SKA3;SPAG5;BRCA1;BIRC5;NDC80;TOP2A;NUF2;SPC25;SKA1;NEK2;CENPO;CENPF;INCENP;HJURP
MITOTIC_SISTER_CHROMATID_SEGREGATION	GO:0000070	3.29799e-16	3.01731e-14	ESPL1;SPAG5;ZWINT;NDC80;KIFC1;NEK2;SMC4;NUSAP1;ZW10;MAD2L1
KINETOCHORE	GO:0000776	4.77338e-16	4.16807e-14	CENPE;SPAG5;CENPI;PLK1;KIF22;ZWINT;NDC80;BUB1;NEK2;CENPF;INCENP;ZW10;BUB1B;MAD2L1
CHROMOSOME,_CENTROMERIC_REGION	GO:0000775	8.01787e-16	6.76016e-14	MKI67;CENPL;CENPE;DSCC1;SUV39H1;BIRC5;CENPA;NDC80;OIP5;NUF2;CENPF;INCENP;HJURP;CDCA8
REGULATION_OF_TRANSCRIPTION_INVOLVED_IN_G1/S_PHASE_OF_MITOTIC_CELL_CYCLE	GO:0000083	2.5889e-15	2.10043e-13	POLA1;CCNA1;FBXO5;CDK1;TYMS;CDT1;RRM2;CDC45;CDC6;DHFRP1
M/G1_TRANSITION_OF_MITOTIC_CELL_CYCLE	GO:0000216	6.41561e-15	5.10872e-13	POLA1;MCM3;PRIM1;GMNN;MCM10;POLE2;MCM7;CDT1;MCM5;CDC45;CDC6;MCM2;MCM4;DBF4;POLE
DNA-DEPENDENT_DNA_REPLICATION_INITIATION	GO:0006270	8.25038e-15	6.4503e-13	POLA1;MCM3;PRIM1;POLE2;MCM7;MCM5;CDC45;MCM2;MCM4;POLE
SPINDLE_ORGANIZATION	GO:0007051	3.70361e-13	2.69924e-11	SPAG5;UBE2C;AURKA;KIF11;ZWINT;NDC80;TTK;PCNT;BUB1B
TELOMERE_MAINTENANCE_VIA_SEMI-CONSERVATIVE_REPLICATION	GO:0032201	6.03147e-13	4.25169e-11	RFC3;POLA1;RFC5;DNA2;FEN1;LIG1;POLE2;POLE;PRIM1
MICROTUBULE	GO:0005874	7.49883e-13	5.2008e-11	KIF24;TPX2;KIF26A;CENPE;RACGAP1;KIF20A;KIF4A;KIF22;KIF18B;HAUS8;KIFC1;KIF18A;NEK2;KIF15;STMN1;NUSAP1;INCENP;KIF14;PCNT;KIF23;HSPH1
CYTOKINESIS	GO:0000910	8.49643e-13	5.79915e-11	ESPL1;AURKB;RACGAP1;ANLN;BIRC5;KIF20A;PLK1;PRC1;RALA;CEP55;INCENP;KIF23
CELL_PROLIFERATION	GO:0008283	1.08842e-12	7.31283e-11	POLA1;AURKB;MKI67;TPX2;BST2;SBDSP1;NASP;TACC3;PLK1;TCF19;STIL;MCM7;EMP2;TRAIP;MELK;UHRF1;BUB1;CXCL1;KIF15;CENPF;BUB1B;DLGAP5;CDC25A
MICROTUBULE-BASED_MOVEMENT	GO:0007018	1.42636e-12	9.43589e-11	KIF24;KIF26A;CENPE;RACGAP1;KIF20A;KIF4A;KIF22;KIF11;KIF18B;KIFC1;KIF18A;KIF15;KIF14;KIF23
MIDBODY	GO:0030496	2.41e-12	1.57015e-10	AURKB;RACGAP1;BIRC5;PLK1;AURKA;CDK1;KIF4A;RALA;CEP55;NEK2;CENPF;INCENP;KIF23
TYPE_I_INTERFERON-MEDIATED_SIGNALING_PATHWAY	GO:0060337	3.3368e-12	2.02294e-10	OAS3;OAS1;MX1;IFI6;XAF1;USP18;IFIT1;OAS2;ISG15;MX2;IFIT3;IFI27
TELOMERE_MAINTENANCE_VIA_RECOMBINATION	GO:0000722	3.3402e-12	2.02294e-10	POLA1;PRIM1;RFC3;POLE2;DNA2;FEN1;RFC5;LIG1;POLE
MICROTUBULE_MOTOR_ACTIVITY	GO:0003777	1.12467e-11	6.44813e-10	KIF24;KIF26A;CENPE;KIF20A;KIF4A;KIF22;KIF11;KIF18B;KIFC1;KIF15;KIF14;KIF23
DNA_RECOMBINATION	GO:0006310	2.08325e-11	1.14846e-09	SMC2;EME1;RAD51;BRCA2;BRCA1;EXO1;RECQL4;RAD54L;PSMC3IP;LIG1;SMC4;RAD51AP1;XRCC2
SPINDLE_MICROTUBULE	GO:0005876	4.69185e-11	2.52187e-09	SKA3;BIRC5;PLK1;AURKA;PRC1;CDK1;KIF4A;KIF11;SKA1
CHROMATIN	GO:0000785	6.66725e-10	3.41299e-08	POLA1;TMPO;ESCO2;DSCC1;MCM7;KIF22;CHEK1;ASF1B;OIP5;MCM2;CENPF
PROTEIN_KINASE_BINDING	GO:0019901	1.13381e-09	5.60387e-08	CCNA1;TPX2;CCNB1;CENPE;CDKN2C;RACGAP1;KIF20A;PLK1;FBXO5;AURKA;FOXM1;CCNB2;PRC1;KIF11;CCNA2;CDC25A;MAP2K6
PHOSPHATIDYLINOSITOL-MEDIATED_SIGNALING	GO:0048015	1.82104e-09	8.7005e-08	SPAG5;UBE2C;AURKA;TYMS;THEM4;ZWINT;NDC80;TOP2A;FEN1;HMGB2;BUB1B
MITOTIC_CHROMOSOME_CONDENSATION	GO:0007076	2.53791e-09	1.17344e-07	NCAPH;SMC2;NCAPG;SMC4;CDCA5;NUSAP1
MEIOSIS	GO:0007126	3.30509e-09	1.5119e-07	MKI67;RAD51;MNS1;EXO1;RAD54L;PSMC3IP;TRIP13;NEK2;ZW10;XRCC2
CENTRIOLE	GO:0005814	4.19003e-09	1.89654e-07	POC1A;CEP135;CCNF;BIRC5;SASS6;CEP55;TOP2A;PLK4;PCNT
MICROTUBULE_CYTOSKELETON	GO:0015630	4.51869e-09	2.024e-07	NCAPH;CCNA1;TPX2;CENPE;CCNB2;PRC1;KLHL4;CKAP2;STRBP;SKA1;KIF18A
MITOTIC_CELL_CYCLE_SPINDLE_ASSEMBLY_CHECKPOINT	GO:0007094	5.00574e-09	2.21904e-07	CENPE;UBE2C;CDC20;TTK;BUB1;CENPF;BUB1B;MAD2L1
DOUBLE-STRAND_BREAK_REPAIR_VIA_HOMOLOGOUS_RECOMBINATION	GO:0000724	2.29204e-08	9.85577e-07	RAD51;BRCA2;BRCA1;RAD54B;RAD54L;LIG1;RAD51AP1;XRCC2
CYTOKINE-MEDIATED_SIGNALING_PATHWAY	GO:0019221	2.44442e-08	1.03472e-06	OAS3;OAS1;MX1;IFI6;XAF1;KPNA2;USP18;IFIT1;KIT;GBP1;OAS2;ISG15;MX2;IFIT3;IFI27
REGULATION_OF_CELL_CYCLE	GO:0051726	2.45446e-08	1.03472e-06	DTL;TACC3;PLK1;FIGNL1;PKMYT1;MASTL;RBL1;WEE1;E2F2
ANAPHASE-PROMOTING_COMPLEX-DEPENDENT_PROTEASOMAL_UBIQUITIN-DEPENDENT_PROTEIN_CATABOLIC_PROCESS	GO:0031145	2.8316e-08	1.18213e-06	AURKB;CCNB1;PLK1;FBXO5;UBE2C;AURKA;CDK1;CDC20;BUB1B;MAD2L1
TELOMERE_MAINTENANCE	GO:0000723	3.61344e-08	1.49402e-06	POLA1;PRIM1;RFC3;POLE2;DNA2;FEN1;RFC5;LIG1;POLE
MITOTIC_METAPHASE_PLATE_CONGRESSION	GO:0007080	6.9124e-08	2.75216e-06	CCNB1;CENPE;KIF18A;CDCA5;ZW10
REGULATION_OF_CYCLIN-DEPENDENT_PROTEIN_KINASE_ACTIVITY	GO:0000079	9.28613e-08	3.66333e-06	CCNA1;CCNB1;CDKN2C;CCNB2;CCNA2;CDC6;PKMYT1;CDC25A
G2/M_TRANSITION_DNA_DAMAGE_CHECKPOINT	GO:0031572	1.36488e-07	5.28739e-06	CLSPN;DTL;BRCC3;BRCA1;PLK1;CHEK1
DOUBLE-STRAND_BREAK_REPAIR	GO:0006302	1.59875e-07	6.13805e-06	BRCC3;RAD51;BRCA2;BRCA1;FEN1;LIG1;TRIP13;CDCA5
MITOTIC_CELL_CYCLE_CHECKPOINT	GO:0007093	1.71898e-07	6.54126e-06	ZWINT;BUB1;ZW10;BUB1B;MAD2L1
PROTEIN_SERINE/THREONINE_KINASE_ACTIVITY	GO:0004674	2.60607e-07	9.82993e-06	AURKB;TNIK;PLK1;PAK3;AURKA;CHEK1;MELK;PLK4;TTK;BUB1;PBK;PKMYT1;MASTL;NEK2;WEE1;BUB1B;MAP2K6
MITOTIC_SPINDLE_ORGANIZATION	GO:0007052	7.12039e-07	2.48924e-05	KIF11;NDC80;TTK;SPC25;STMN1
NUCLEOTIDYLTRANSFERASE_ACTIVITY	GO:0016779	8.11752e-07	2.79243e-05	POLA1;OAS3;OAS1;PRIM1;POLE2;OAS2;POLQ;POLE
NUCLEOTIDE-EXCISION_REPAIR,_DNA_GAP_FILLING	GO:0006297	1.65021e-06	5.5007e-05	RFC3;POLE2;RFC5;LIG1;POLE
REGULATION_OF_UBIQUITIN-PROTEIN_LIGASE_ACTIVITY_INVOLVED_IN_MITOTIC_CELL_CYCLE	GO:0051439	2.1244e-06	7.02687e-05	CCNB1;PLK1;FBXO5;UBE2C;CDK1;CDC20;BUB1B;MAD2L1
MICROTUBULE_BINDING	GO:0008017	2.32221e-06	7.62252e-05	KIF26A;SBDSP1;RACGAP1;BIRC5;PLK1;SKA1;KIF18A;KIF23
CONDENSED_CHROMOSOME	GO:0000793	3.3636e-06	0.000108748	MKI67;SMC2;RAD51;HMGB2;FANCD2
CENH3-CONTAINING_NUCLEOSOME_ASSEMBLY_AT_CENTROMERE	GO:0034080	4.0419e-06	0.000128742	CENPI;CENPK;CENPA;OIP5;CENPO;HJURP
HISTONE_BINDING	GO:0042393	4.1535e-06	0.000131324	CHAF1B;NASP;DEK;PRMT6;ASF1B;MCM2;HJURP
HELICASE_ACTIVITY	GO:0004386	5.63183e-06	0.000176765	MCM3;ERCC6L;DNA2;MCM5;RECQL4;RAD54L;POLQ;MCM2;MCM4
PROTEIN_C-TERMINUS_BINDING	GO:0008022	5.80041e-06	0.000180737	MKI67;RAD51;CEP135;SPTBN5;HRAS;CDC20;CORO1A;TOP2A;PABPC1P4;CENPF
INNER_CELL_MASS_CELL_PROLIFERATION	GO:0001833	6.28163e-06	0.000194324	BRCA2;NCAPG2;GINS1;SBDSP1
NUCLEOTIDE-EXCISION_REPAIR	GO:0006289	7.46627e-06	0.000227695	BRCA2;RFC3;POLE2;NEIL3;RFC5;LIG1;POLE
SINGLE-STRANDED_DNA_BINDING	GO:0003697	7.46627e-06	0.000227695	RAD51;BRCA2;MCM7;NEIL3;MLH1;HMGB2;RAD51AP1
DEFENSE_RESPONSE_TO_VIRUS	GO:0051607	8.81837e-06	0.000267035	OAS3;OAS1;BST2;SAMHD1;APOBEC3A;CXADR
CONDENSED_NUCLEAR_CHROMOSOME	GO:0000794	9.02276e-06	0.000271314	RAD51;BRCA1;SUV39H1;CHEK1;NEK2
BLOOD_COAGULATION	GO:0007596	9.40832e-06	0.000280943	KIF26A;CENPE;RACGAP1;GUCY1A2;KIF4A;KIF22;KIF11;HRAS;CXADR;SERPIND1;KIFC1;HGF;KIF18A;KIF15;WEE1;KIF23;MYB
SPERMATOGENESIS	GO:0007283	9.73007e-06	0.000288547	CCNA1;CCNB1;BRCA2;RACGAP1;BARD1;SOX17;KIT;MLH1;ASF1B;MICALCL;STRBP;CATSPERG;TRIP13;HMGB2
PROTEIN_COMPLEX	GO:0043234	1.03421e-05	0.000304595	BRCA2;BRCA1;CDC20;CORO1A;TOP2A;CXADR;NEK2;HMGB2;INCENP;MEF2C;CDCA8
SPINDLE_MIDZONE	GO:0051233	1.18054e-05	0.000331787	RACGAP1;PLK1;CDC6;BUB1B
DAMAGED_DNA_BINDING	GO:0003684	1.40024e-05	0.000383505	RAD51;BRCA1;NEIL3;FEN1;POLQ;HMGB2
RESPONSE_TO_DRUG	GO:0042493	1.51003e-05	0.000410956	OXCT1;CCNB1;RAD54B;NES;CDK1;TYMS;MLH1;TOP2A;ABAT;RAD54L;BAG1;CENPF;MAP2K6
OOCYTE_MATURATION	GO:0001556	1.56176e-05	0.000414541	CCNB1;BRCA2;FBXO5;TRIP13
POSITIVE_REGULATION_OF_CELL_CYCLE_CYTOKINESIS	GO:0071777	1.56176e-05	0.000414541	AURKB;RACGAP1;CDC6;KIF23
NEGATIVE_REGULATION_OF_VIRAL_GENOME_REPLICATION	GO:0045071	2.02635e-05	0.000519547	OAS3;OAS1;APOBEC3A;IFIT1
NUCLEOSOME_ASSEMBLY	GO:0006334	2.13458e-05	0.000543119	CENPI;CENPK;CENPA;ASF1B;OIP5;MCM2;HMGB2;CENPO;HJURP
PROTEIN_HETERODIMERIZATION_ACTIVITY	GO:0046982	3.16927e-05	0.00078321	POLA1;SMC2;PDSS1;BARD1;BIRC5;SPTBN5;TOP2A;TBX18;HGF;SMC4;MEF2C;ARNT2
BASE-EXCISION_REPAIR	GO:0006284	3.54451e-05	0.000856257	DNA2;NEIL3;PRMT6;FEN1;LIG1
CLEAVAGE_FURROW	GO:0032154	3.54451e-05	0.000856257	RACGAP1;RALA;CEP55;PLK4;MASTL
RESPONSE_TO_VIRUS	GO:0009615	4.09014e-05	0.000982548	MX1;IFI44L;IFIT1;STMN1;IFI44;ISG15;MX2;ODC1;MEF2C
HYALURONIC_ACID_BINDING	GO:0005540	4.93844e-05	0.00117974	TNFAIP6;SUSD5;HMMR;HAPLN1
NUCLEOBASE-CONTAINING_COMPOUND_METABOLIC_PROCESS	GO:0006139	4.97323e-05	0.00118149	POLA1;TK1;OAS3;TYMS;OAS2;POLE
RESPONSE_TO_DNA_DAMAGE_STIMULUS	GO:0006974	6.03891e-05	0.00141127	DTL;BRCA1;BARD1;MCM7;CHEK1;TOP2A;MASTL;TIMELESS
RESPONSE_TO_IONIZING_RADIATION	GO:0010212	9.07118e-05	0.00202104	BRCC3;BRCA1;RAD54B;NES;RAD54L
TRANSCRIPTION-COUPLED_NUCLEOTIDE-EXCISION_REPAIR	GO:0006283	0.00012316	0.00268728	RFC3;POLE2;RFC5;LIG1;POLE
NUCLEAR_ENVELOPE	GO:0005635	0.00012374	0.00268728	POLA1;TMPO;NRM;LMNB1;MNS1;SREBF1;CENPF
CONDENSED_NUCLEAR_CHROMOSOME,_CENTROMERIC_REGION	GO:0000780	0.000149321	0.0031321	AURKB;CENPA;BUB1
G2_PHASE_OF_MITOTIC_CELL_CYCLE	GO:0000085	0.000149321	0.0031321	KPNA2;GTSE1;CENPF
CHROMATIN_BINDING	GO:0003682	0.000155512	0.00324613	POLA1;CHAF1A;CHAF1B;SUV39H1;CENPA;TOP2A;CDC6;CDCA5;CENPF;POLE
POSITIVE_REGULATION_OF_UBIQUITIN-PROTEIN_LIGASE_ACTIVITY_INVOLVED_IN_MITOTIC_CELL_CYCLE	GO:0051437	0.000156833	0.00325788	CCNB1;PLK1;FBXO5;UBE2C;CDK1;CDC20
PROTEIN_COMPLEX_ASSEMBLY	GO:0006461	0.00016286	0.00336681	CHAF1A;CCNB1;CHAF1B;GMNN;CDK1;CLDN14;ZW10
NUCLEAR_MATRIX	GO:0016363	0.000167817	0.00345269	POLA1;LMNB1;KIF4A;HNRNPM;CENPF;MYB
DNA_SYNTHESIS_INVOLVED_IN_DNA_REPAIR	GO:0000731	0.000197633	0.00395267	POLA1;RFC3;POLE
DNA-DIRECTED_DNA_POLYMERASE_ACTIVITY	GO:0003887	0.000210763	0.00413826	POLA1;POLE2;POLQ;POLE
PROTEIN_PHOSPHORYLATION	GO:0006468	0.000215287	0.00420787	TNIK;PKN3;BIRC5;PLK1;AURKA;CDK1;PLK4;BUB1;PBK;PKMYT1;CAMK4;NEK2;BUB1B
MITOTIC_METAPHASE/ANAPHASE_TRANSITION	GO:0007091	0.000255039	0.00489584	PLK1;FBXO5;BUB1B
MALE_MEIOSIS_I	GO:0007141	0.000255039	0.00489584	CCNA1;BRCA2;TRIP13
INTERSPECIES_INTERACTION_BETWEEN_ORGANISMS	GO:0044419	0.000269956	0.00515759	POLA1;SP110;KPNA2;SUV39H1;CENPA;RALA;PRMT6;EFNB2;CXADR;BUB1;RBL1;ISG15
ATP-DEPENDENT_DNA_HELICASE_ACTIVITY	GO:0004003	0.000272273	0.00515759	MCM7;DNA2;MCM4;DHX9
POSITIVE_REGULATION_OF_MITOTIC_CELL_CYCLE	GO:0045931	0.000272273	0.00515759	CCNB1;BRCA2;BIRC5;CDK1
NEGATIVE_REGULATION_OF_TRANSCRIPTION,_DNA-DEPENDENT	GO:0045892	0.00027897	0.00526127	BCLAF1;BRCA1;GMNN;BIRC5;FOXM1;EZH2;PRMT6;HMGB2;CENPF;TIMELESS;DEPDC1;HEXIM1;MYB
RECIPROCAL_MEIOTIC_RECOMBINATION	GO:0007131	0.00030742	0.00574742	RAD51;RAD54B;MLH1;TRIP13
MITOTIC_SPINDLE	GO:0072686	0.000322215	0.00594646	SPAG5;RACGAP1;KIF23
ESTABLISHMENT_OF_MITOTIC_SPINDLE_ORIENTATION	GO:0000132	0.000322215	0.00594646	CENPA;NDC80;ZW10
NERVOUS_SYSTEM_DEVELOPMENT	GO:0007399	0.000327359	0.00601558	TNIK;MYLIP;DPF3;SEMA4D;SEMA3A;CDC20;NRGN;EFNB2;DPF1;CXCL1;SEMA3D;STMN1;MEF2C
IN_UTERO_EMBRYONIC_DEVELOPMENT	GO:0001701	0.000350693	0.00641694	CCNB1;STIL;CCNB2;WNT7B;PCNT;ARNT2;POLE;XRCC2
DNA_DAMAGE_RESPONSE,_SIGNAL_TRANSDUCTION_BY_P53_CLASS_MEDIATOR_RESULTING_IN_TRANSCRIPTION_OF_P21_CLASS_MEDIATOR	GO:0006978	0.000399818	0.00728481	BRCA2;BRCA1;FOXM1
NUCLEOSIDE-TRIPHOSPHATASE_ACTIVITY	GO:0017111	0.000405364	0.00735471	RAD51;FIGNL1;RFC5;CDC6;TRIP13
INTRACELLULAR_MEMBRANE-BOUNDED_ORGANELLE	GO:0043231	0.000471928	0.00849076	POLA1;MCM3;FOXM1;POLE2;SAMD9;KLHL4;THEM4;PGR;MBNL3;MEF2C
CHROMATIN_MODIFICATION	GO:0016568	0.000486769	0.00864387	DPF3;BRCC3;DNMT1;SUV39H1;EZH2;DEK;PRMT6;ASF1B;RBL1
NUCLEOTIDE_BIOSYNTHETIC_PROCESS	GO:0009165	0.000488479	0.00864387	TK1;TYMS;DHFRP1
POSITIVE_REGULATION_OF_CARDIAC_MUSCLE_CELL_PROLIFERATION	GO:0060045	0.000488479	0.00864387	CCNB1;CDK1;MEF2C
ACTIVATION_OF_MAPK_ACTIVITY	GO:0000187	0.000492206	0.00867412	IQGAP3;PAK3;CDK1;KIT;HGF;MAP2K6
HISTONE_METHYLATION	GO:0016571	0.000588811	0.0102506	SUV39H1;EZH2;PRMT6
DOUBLE-STRANDED_DNA_BINDING	GO:0003690	0.000606179	0.0104681	POLA1;RAD51;FOXM1;NEIL3;FEN1;HMGB2;RAD51AP1
POSITIVE_REGULATION_OF_DNA_REPLICATION	GO:0045740	0.000714849	0.0122464	CDK1;CACYBP;DNA2;HRAS
POSITIVE_REGULATION_OF_GENE_EXPRESSION	GO:0010628	0.000739605	0.0126202	IQGAP3;DNMT1;CDK1;KIT;WNT7B;MEF2C
CHROMOSOME_ORGANIZATION	GO:0051276	0.000826825	0.0139974	BRCA2;RAD54L;CDCA8
GAMMA-TUBULIN_BINDING	GO:0043015	0.000826825	0.0139974	BRCA2;RACGAP1;B9D2
NEGATIVE_REGULATION_OF_UBIQUITIN-PROTEIN_LIGASE_ACTIVITY_INVOLVED_IN_MITOTIC_CELL_CYCLE	GO:0051436	0.000903576	0.0151772	FBXO5;UBE2C;CDC20;BUB1B;MAD2L1
RAS_PROTEIN_SIGNAL_TRANSDUCTION	GO:0007265	0.000959453	0.0159909	IQGAP3;CDK1;RALA;HRAS;CCNA2
MAPK_CASCADE	GO:0000165	0.000959453	0.0159909	SCG2;PAK3;CDK1;HRAS;MEF2C
RESPONSE_TO_X-RAY	GO:0010165	0.000965625	0.0160316	BRCC3;BRCA2;XRCC2
PROTEIN_DESTABILIZATION	GO:0031648	0.00111833	0.0184246	MYLIP;PLK1;SOX17
REGULATION_OF_MITOSIS	GO:0007088	0.00128546	0.0210169	CENPE;PKMYT1;NEK2
UBIQUITIN_THIOLESTERASE_ACTIVITY	GO:0004221	0.0014253	0.0232151	BRCC3;USP18;USP51;USP1;USP54
NEGATIVE_REGULATION_OF_TRANSCRIPTION_FROM_RNA_POLYMERASE_II_PROMOTER	GO:0000122	0.00161933	0.0261771	AURKB;SEMA4D;DNMT1;PLK1;SOX17;FOXM1;TBX18;FZD8;RBL1;MEF2C;HEXIM1;MYB
PROTEIN_SERINE/THREONINE/TYROSINE_KINASE_ACTIVITY	GO:0004712	0.00166489	0.0266429	AURKB;AURKA;TTK
POSITIVE_REGULATION_OF_PROTEIN_CATABOLIC_PROCESS	GO:0045732	0.00166489	0.0266429	MYLIP;BARD1;SOX17
PROTEIN_KINASE_ACTIVITY	GO:0004672	0.00166673	0.0266429	PKN3;PLK1;AURKA;CDK1;BUB1;PKMYT1;NEK2;BUB1B
ANTI-APOPTOSIS	GO:0006916	0.00181404	0.0286778	SEMA4D;IFI6;BIRC5;CDK1;FAIM;BAG1;AMIGO2;HGF
TUBULIN_BINDING	GO:0015631	0.00187812	0.029233	BRCA1;BIRC5;STMN1
ANAPHASE-PROMOTING_COMPLEX	GO:0005680	0.00187812	0.029233	UBE2C;CDC20;BUB1B
BRAIN_DEVELOPMENT	GO:0007420	0.0018795	0.029233	OXCT1;BRCA2;BRCA1;NES;UNC5C;PCDH18;FZD8
MICROTUBULE_CYTOSKELETON_ORGANIZATION	GO:0000226	0.00188315	0.029233	TACC3;CDK1;WEE1;PCNT
DNA_METABOLIC_PROCESS	GO:0006259	0.00210762	0.0323671	MKI67;KPNA2;LIG1
POSITIVE_CHEMOTAXIS	GO:0050918	0.00210762	0.0323671	SCG2;CORO1A;HMGB2
NEGATIVE_REGULATION_OF_GENE_EXPRESSION	GO:0010629	0.00215961	0.0329302	IQGAP3;CCNB1;PGR;MEF2C
PERINUCLEAR_REGION_OF_CYTOPLASM	GO:0048471	0.00233373	0.0353347	MCM3;RAD51;PKN3;AURKA;TRAIP;HRAS;CDC20;BAG1;HMGB2;CENPF;BUB1B;MAD2L1
HETEROPHILIC_CELL-CELL_ADHESION	GO:0007157	0.00235381	0.0355136	AMIGO3;CXADR;AMIGO2
NUCLEAR_CHROMOSOME	GO:0000228	0.0028978	0.0434165	SMC2;BIRC5;TOP2A
NUCLEAR_INNER_MEMBRANE	GO:0005637	0.0028978	0.0434165	TMPO;NRM;LMNB1
KINASE_ACTIVITY	GO:0016301	0.00309523	0.0462135	TK1;CCNB1;CMPK2;AURKA;PKMYT1;MASTL
SPINDLE_ASSEMBLY	GO:0051225	0.00319636	0.0473362	FBXO5;HAUS8;NEK2
ORGAN_REGENERATION	GO:0031100	0.00334625	0.0492769	MKI67;CDK1;TYMS;HGF
REGULATION_OF_CELL_PROLIFERATION	GO:0042127	0.00366096	0.0537274	BRCA1;DNMT1;FOXM1;KIT;TIMELESS
PROTEIN_TYROSINE_KINASE_ACTIVITY	GO:0004713	0.00447911	0.0644153	KIT;PLK4;TTK;WEE1;MAP2K6
ACTIN_CYTOSKELETON_REORGANIZATION	GO:0031532	0.00457568	0.0651505	TNIK;RALA;CXADR
CYTOPLASMIC_MICROTUBULE	GO:0005881	0.00457568	0.0651505	BIRC5;CKAP2;GTSE1
RESPONSE_TO_GAMMA_RADIATION	GO:0010332	0.00457568	0.0651505	BRCA2;FANCD2;XRCC2
HEMOPOIESIS	GO:0030097	0.00466415	0.0659732	BRCA2;TACC3;MELK;KIT
POSITIVE_REGULATION_OF_VIRAL_GENOME_REPLICATION	GO:0045070	0.00505638	0.0694646	IFIT1;TOP2A
RNA_HELICASE_ACTIVITY	GO:0003724	0.00505638	0.0694646	RAD54B;DHX9
REGULATION_OF_EMBRYONIC_DEVELOPMENT	GO:0045995	0.00505638	0.0694646	SOX17;CDK1
REPLICATION_FORK	GO:0005657	0.00505638	0.0694646	DNMT1;CHEK1
PROTEIN_AUTOPHOSPHORYLATION	GO:0046777	0.00518695	0.070904	AURKB;TNIK;AURKA;MELK;KIT;NEK2
CHROMATIN_ORGANIZATION	GO:0006325	0.00581305	0.0786041	SUV39H1;HMGB2;EZH2
CYCLIN-DEPENDENT_PROTEIN_KINASE_INHIBITOR_ACTIVITY	GO:0004861	0.00602813	0.0802506	CDKN2C;HEXIM1
VENTRICULAR_CARDIAC_MUSCLE_CELL_DEVELOPMENT	GO:0055015	0.00602813	0.0802506	CCNB1;CDK1
REGULATION_OF_DNA_REPLICATION	GO:0006275	0.00602813	0.0802506	ESCO2;DSCC1
MITOTIC_ANAPHASE	GO:0000090	0.00602813	0.0802506	SPAG5;SKA1
DOUBLE-STRANDED_RNA_BINDING	GO:0003725	0.00626559	0.0827445	OAS1;STRBP;DHX9
NUCLEOBASE-CONTAINING_SMALL_MOLECULE_METABOLIC_PROCESS	GO:0055086	0.00629243	0.0827445	TK1;TYMS;RRM2;RRM1
CALMODULIN_BINDING	GO:0005516	0.00636995	0.0835085	IQGAP3;SYT1;ASPM;NRGN;CAMK4;PCNT
CENTROSOME_DUPLICATION	GO:0051298	0.00707778	0.0897771	BRCA2;SASS6
FANCONI_ANAEMIA_NUCLEAR_COMPLEX	GO:0043240	0.00707778	0.0897771	FANCE;FANCB
REGULATION_OF_DENDRITE_MORPHOGENESIS	GO:0048814	0.00707778	0.0897771	TNIK;SEMA4D
CHROMOSOME_CONDENSATION	GO:0030261	0.00707778	0.0897771	NCAPG2;CDK1
EMBRYONIC_ORGAN_DEVELOPMENT	GO:0048568	0.00707778	0.0897771	SOX17;WNT7B
NBAF_COMPLEX	GO:0071565	0.00707778	0.0897771	DPF3;DPF1
INTERFERON-GAMMA-MEDIATED_SIGNALING_PATHWAY	GO:0060333	0.00723199	0.0911951	OAS3;OAS1;GBP1;OAS2
PROTEIN_UBIQUITINATION	GO:0016567	0.00753048	0.0939503	MYLIP;BRCA1;CCNF;BARD1;PLK1;UBE2C
UBIQUITIN-DEPENDENT_PROTEIN_CATABOLIC_PROCESS	GO:0006511	0.00753048	0.0939503	DTL;UBE2C;USP18;USP51;USP1;USP54
NEGATIVE_REGULATION_OF_APOPTOTIC_PROCESS	GO:0043066	0.00755972	0.0939503	BARD1;NES;SCG2;PLK1;STIL;FIGNL1;MAD2L1;ARNT2
HEART_LOOPING	GO:0001947	0.00774677	0.0951746	SOX17;STIL;MEF2C
PROTEIN_OLIGOMERIZATION	GO:0051259	0.00774677	0.0951746	OAS1;RRM2;RRM1
DNA-DEPENDENT_ATPASE_ACTIVITY	GO:0008094	0.00774677	0.0951746	RAD51;TOP2A;XRCC2
MAP_KINASE_KINASE_ACTIVITY	GO:0004708	0.0082037	0.0986543	PAK3;MAP2K6
ISOTYPE_SWITCHING	GO:0045190	0.0082037	0.0986543	EXO1;MLH1
SYNAPTONEMAL_COMPLEX	GO:0000795	0.0082037	0.0986543	MLH1;TOP2A
SEMAPHORIN-PLEXIN_SIGNALING_PATHWAY	GO:0071526	0.0082037	0.0986543	SEMA4D;SEMA3A
SISTER_CHROMATID_COHESION	GO:0007062	0.0082037	0.0986543	SMC2;SMC4
NEURON_PROJECTION	GO:0043005	0.00825963	0.0986543	SYT1;GABBR2;CACYBP;CXADR
MULTICELLULAR_ORGANISM_GROWTH	GO:0035264	0.00828237	0.0986543	BRCA2;STIL;PCNT
CELLULAR_RESPONSE_TO_LIPOPOLYSACCHARIDE	GO:0071222	0.00883922	0.104133	CMPK2;HMGB2;MEF2C
G1_PHASE_OF_MITOTIC_CELL_CYCLE	GO:0000080	0.00883922	0.104133	CDKN2C;RBL1;E2F2
DOUBLE-STRAND_BREAK_REPAIR_VIA_NONHOMOLOGOUS_END_JOINING	GO:0006303	0.0094043	0.108706	POLA1;MLH1
REGULATION_OF_ACTIN_FILAMENT_POLYMERIZATION	GO:0030833	0.0094043	0.108706	PAK3;CORO1A
REGULATION_OF_EXOCYTOSIS	GO:0017157	0.0094043	0.108706	SYT1;RALA
HETEROCHROMATIN	GO:0000792	0.0094043	0.108706	SUV39H1;UHRF1
MALE_GERM_CELL_NUCLEUS	GO:0001673	0.0094043	0.108706	MLH1;TRIP13
SOMATIC_HYPERMUTATION_OF_IMMUNOGLOBULIN_GENES	GO:0016446	0.0094043	0.108706	EXO1;MLH1
ACTIN_CYTOSKELETON_ORGANIZATION	GO:0030036	0.00995832	0.114801	SPTBN5;HRAS;CORO1A;CXCL1;FHOD3
RESPONSE_TO_ESTRADIOL_STIMULUS	GO:0032355	0.0101766	0.117004	BRCA2;BRCA1;AURKA;ARNT2
NEURON_DIFFERENTIATION	GO:0030182	0.0105916	0.120513	WNT7B;BAG1;FZD8;MEF2C
SULFATE_TRANSPORT	GO:0008272	0.010678	0.120513	RACGAP1;SLC26A2
GAMETE_GENERATION	GO:0007276	0.010678	0.120513	SPIN4;FANCD2
POSITIVE_REGULATION_OF_PROTEOLYSIS	GO:0045862	0.010678	0.120513	PLK1;CLN6
SMOOTH_MUSCLE_CELL_DIFFERENTIATION	GO:0051145	0.010678	0.120513	WNT7B;MEF2C
CELL_CYCLE_ARREST	GO:0007050	0.0112391	0.126183	CDKN2C;BARD1;HRAS;MTBP;MAP2K6
ENZYME_ACTIVATOR_ACTIVITY	GO:0008047	0.0112824	0.126339	MMP16;CXCL1;DBF4
POSITIVE_REGULATION_OF_PROTEIN_PHOSPHORYLATION	GO:0001934	0.0114541	0.127929	IQGAP3;SEMA4D;HRAS;FZD8
GTPASE_ACTIVATOR_ACTIVITY	GO:0005096	0.0116382	0.129648	DEPDC1B;USP6NL;RACGAP1;ARHGAP11A;FAM13B;DEPDC1
METHYLTRANSFERASE_ACTIVITY	GO:0008168	0.0119197	0.130886	EZH2;TYMS;TRDMT1;PRMT6;METTL7A
CYTOSKELETAL_PROTEIN_BINDING	GO:0008092	0.0119478	0.130886	MYLIP;FRMD5;CORO1A
SYNAPSE_ORGANIZATION	GO:0050808	0.0120232	0.130886	PAK3;WNT7B
CELL-CELL_SIGNALING	GO:0007267	0.0126992	0.137548	TNFAIP6;BST2;EFNB2;WNT7B;ISG15;PGR;DLGAP5
DNA_METHYLATION	GO:0006306	0.0134384	0.143388	DNMT1;TRDMT1
NEGATIVE_REGULATION_OF_CYCLIN-DEPENDENT_PROTEIN_KINASE_ACTIVITY	GO:0045736	0.0134384	0.143388	PLK1;HEXIM1
MICROTUBULE_BUNDLE_FORMATION	GO:0001578	0.0134384	0.143388	KIF20A;PLK1
UBIQUITIN-SPECIFIC_PROTEASE_ACTIVITY	GO:0004843	0.0140772	0.149461	BRCC3;USP18;USP1
SPERMATID_DEVELOPMENT	GO:0007286	0.0148316	0.154989	KIT;STRBP;TRIP13
KINESIN_COMPLEX	GO:0005871	0.0149222	0.154989	KIF11;KIF23
CELLULAR_RESPONSE_TO_HEAT	GO:0034605	0.0149222	0.154989	MKI67;DHX9
T_CELL_HOMEOSTASIS	GO:0043029	0.0149222	0.154989	CCNB2;CORO1A
CELLULAR_COMPONENT_DISASSEMBLY_INVOLVED_IN_APOPTOSIS	GO:0006921	0.0156085	0.160951	CLSPN;LMNB1;HMGB2
EPIDERMAL_GROWTH_FACTOR_RECEPTOR_SIGNALING_PATHWAY	GO:0007173	0.0157438	0.161571	CDK1;HRAS;THEM4;PAG1;CAMK4
POSITIVE_REGULATION_OF_CELL_PROLIFERATION	GO:0008284	0.0159251	0.163042	BIRC5;FOXM1;KIT;HRAS;CDC20;TTK;WNT7B;ODC1;ARNT2
INDUCTION_OF_APOPTOSIS	GO:0006917	0.0160421	0.163851	BCLAF1;MX1;CDKN2C;TRAIP;DPF1;WNT7B
PURINE_NUCLEOTIDE_BIOSYNTHETIC_PROCESS	GO:0006164	0.0164729	0.166667	OAS1;OAS2
ACTIVATION_OF_PROTEIN_KINASE_ACTIVITY	GO:0032147	0.0164729	0.166667	CLSPN;TPX2
CENTROSOME_ORGANIZATION	GO:0051297	0.0180892	0.177588	PLK1;HAUS8
NUCLEOBASE-CONTAINING_SMALL_MOLECULE_INTERCONVERSION	GO:0015949	0.0180892	0.177588	RRM2;RRM1
HISTONE-LYSINE_N-METHYLTRANSFERASE_ACTIVITY	GO:0018024	0.0180892	0.177588	SUV39H1;EZH2
CELL_CHEMOTAXIS	GO:0060326	0.0180892	0.177588	HGF;HMGB2
CELL_BODY	GO:0044297	0.0180892	0.177588	CACYBP;CXADR
OOGENESIS	GO:0048477	0.0180892	0.177588	MLH1;TRIP13
REGULATION_OF_PHOSPHORYLATION	GO:0042325	0.0180892	0.177588	BARD1;MCM7
CELLULAR_COMPONENT_MOVEMENT	GO:0006928	0.0193689	0.188431	MYLIP;SCG2;CORO1A;STRBP
DNA_DUPLEX_UNWINDING	GO:0032508	0.0197695	0.188667	RAD54B;RECQL4
COFACTOR_BINDING	GO:0048037	0.0197695	0.188667	BIRC5;TYMS
COLLAGEN_CATABOLIC_PROCESS	GO:0030574	0.0197695	0.188667	ADAMTS14;MMP16
PHOSPHORIC_DIESTER_HYDROLASE_ACTIVITY	GO:0008081	0.0197695	0.188667	SAMHD1;PDE7B
CHEMOATTRACTANT_ACTIVITY	GO:0042056	0.0197695	0.188667	SCG2;HMGB2
CATALYTIC_ACTIVITY	GO:0003824	0.0198181	0.188667	ESPL1;FAM111A;LANCL3;FAM111B;HGF
HEART_DEVELOPMENT	GO:0007507	0.0203095	0.192783	OXCT1;CACYBP;CXADR;MEF2C;HEXIM1
IMMUNE_RESPONSE	GO:0006955	0.0203797	0.193024	OAS3;OAS1;SEMA4D;IFI6;SAMHD1;IFI44L;TRBC1;OAS2;CXCL1
STRESS-ACTIVATED_MAPK_CASCADE	GO:0051403	0.0216802	0.203993	CDK1;MEF2C;MAP2K6
POSITIVE_REGULATION_OF_CATALYTIC_ACTIVITY	GO:0043085	0.0216802	0.203993	MMP16;CXCL1;DBF4
INTRACELLULAR_SIGNAL_TRANSDUCTION	GO:0035556	0.0225154	0.211389	SCG2;GUCY1A2;CNIH3;PAG1;CXCL1;STMN1;DEPDC1
ALPHA-TUBULIN_BINDING	GO:0043014	0.0233169	0.214695	RACGAP1;HSPH1
POSITIVE_REGULATION_OF_DNA_REPAIR	GO:0045739	0.0233169	0.214695	BRCC3;BRCA1
CELLULAR_RESPONSE_TO_UV	GO:0034644	0.0233169	0.214695	AURKB;CDC25A
RESPONSE_TO_NICOTINE	GO:0035094	0.0233169	0.214695	ABAT;BAG1
MISMATCH_REPAIR	GO:0006298	0.0233169	0.214695	EXO1;MLH1
UBIQUITIN_LIGASE_COMPLEX	GO:0000151	0.0236194	0.216553	BRCC3;BRCA1;BARD1
POSITIVE_REGULATION_OF_TRANSCRIPTION,_DNA-DEPENDENT	GO:0045893	0.0236887	0.216726	BRCA2;BRCA1;SOX17;FOXM1;CCNA2;CAMK4;HMGB2;MEF2C;ARNT2;MYB
ENZYME_BINDING	GO:0019899	0.0241526	0.220502	BRCA1;BIRC5;CDC20;TOP2A;RFC5;PGR
HISTONE_DEACETYLASE_BINDING	GO:0042826	0.0246231	0.22432	KPNA2;GMNN;TOP2A
PYRIMIDINE_BASE_METABOLIC_PROCESS	GO:0006206	0.0251812	0.227	TK1;TYMS
CELLULAR_RESPONSE_TO_CALCIUM_ION	GO:0071277	0.0251812	0.227	CACYBP;MEF2C
DNA_DAMAGE_RESPONSE,_SIGNAL_TRANSDUCTION_RESULTING_IN_INDUCTION_OF_APOPTOSIS	GO:0008630	0.0251812	0.227	BRCA1;MLH1
AGING	GO:0007568	0.0261451	0.234216	AURKB;CACYBP;TYMS;TOP2A
NERVE_GROWTH_FACTOR_RECEPTOR_SIGNALING_PATHWAY	GO:0048011	0.0270375	0.2408	CDK1;RALA;HRAS;THEM4;CAMK4;MEF2C
OUTFLOW_TRACT_MORPHOGENESIS	GO:0003151	0.027104	0.2408	SOX17;MEF2C
ONE-CARBON_METABOLIC_PROCESS	GO:0006730	0.027104	0.2408	SHMT1;DHFRP1
TRANSCRIPTION_FACTOR_COMPLEX	GO:0005667	0.0280477	0.24867	E2F8;SOX17;FOXM1;RBL1;ARNT2;E2F2
ENDONUCLEASE_ACTIVITY	GO:0004519	0.0288647	0.255387	EME1;EXO1;FEN1
VASCULATURE_DEVELOPMENT	GO:0001944	0.029084	0.256799	WNT7B;FZD8
CELL_PROJECTION	GO:0042995	0.0299035	0.261884	POC1A;RBM3;PALMD;THEM4;FZD8
AXONOGENESIS	GO:0007409	0.0299816	0.262034	PAK3;WNT7B;FZD8
RESPONSE_TO_STRESS	GO:0006950	0.0305428	0.265859	TNIK;TACC3;BAG1;MAP2K6;HSPH1
RIBONUCLEOPROTEIN_COMPLEX	GO:0030529	0.0305428	0.265859	BRCA1;HNRNPR;HNRNPM;PABPC1P4;DHX9
REGULATION_OF_TRANSCRIPTION_FROM_RNA_POLYMERASE_II_PROMOTER	GO:0006357	0.0306811	0.266523	BRCA1;TCF19;DEK;SREBF1;HMGB2;MEF2C
MAMMARY_GLAND_DEVELOPMENT	GO:0030879	0.0311199	0.267107	BRCA2;PGR
TRIF-DEPENDENT_TOLL-LIKE_RECEPTOR_SIGNALING_PATHWAY	GO:0035666	0.0311211	0.267107	CDK1;MEF2C;MAP2K6
RESPONSE_TO_TOXIN	GO:0009636	0.032283	0.276528	CCNB1;CDK1;MLH1
REGULATION_OF_SMALL_GTPASE_MEDIATED_SIGNAL_TRANSDUCTION	GO:0051056	0.033186	0.281112	IQGAP3;DEPDC1B;RACGAP1;ARHGAP11A;FAM13B
DNA_DAMAGE_CHECKPOINT	GO:0000077	0.0332104	0.281112	CLSPN;CHEK1
LATERAL_PLASMA_MEMBRANE	GO:0016328	0.0332104	0.281112	IQGAP3;PRICKLE2
REGULATION_OF_MITOTIC_CELL_CYCLE	GO:0007346	0.0332104	0.281112	PLK1;FBXO5
NUCLEIC_ACID_BINDING	GO:0003676	0.0338729	0.285595	DPF3;DUS3L;HNRNPR;HNRNPM;TOE1;RECQL4;DBF4B;DBF4;MBNL3
NEGATIVE_REGULATION_OF_DNA_REPLICATION	GO:0008156	0.0353543	0.295191	GMNN;CDC6
POSITIVE_REGULATION_OF_MUSCLE_CELL_DIFFERENTIATION	GO:0051149	0.0353543	0.295191	MEF2C;MAP2K6
RESPONSE_TO_RADIATION	GO:0009314	0.0353543	0.295191	KIT;CDC25A
MELANOCYTE_DIFFERENTIATION	GO:0030318	0.0353543	0.295191	KIT;MEF2C
TOLL-LIKE_RECEPTOR_3_SIGNALING_PATHWAY	GO:0034138	0.035903	0.298613	CDK1;MEF2C;MAP2K6
MYD88-INDEPENDENT_TOLL-LIKE_RECEPTOR_SIGNALING_PATHWAY	GO:0002756	0.035903	0.298613	CDK1;MEF2C;MAP2K6
POSITIVE_REGULATION_OF_APOPTOTIC_PROCESS	GO:0043065	0.03741	0.309915	BCLAF1;BARD1;MELK;TOP2A;MAP2K6
POSITIVE_REGULATION_OF_MITOSIS	GO:0045840	0.0375502	0.309915	AURKA;NUSAP1
LIGASE_ACTIVITY	GO:0016874	0.0384521	0.315542	MYLIP;BRCA1;HERC6;BARD1;UBE2C;UHRF1;LIG1;RNF144A
SOCIAL_BEHAVIOR	GO:0035176	0.039797	0.321064	DNAJC9;HRAS
SH2_DOMAIN_BINDING	GO:0042169	0.039797	0.321064	SHCBP1;PAG1
RESPONSE_TO_ACTIVITY	GO:0014823	0.039797	0.321064	OXCT1;CDK1
EMBRYO_DEVELOPMENT	GO:0009790	0.0405671	0.326664	RACGAP1;FOXM1;BUB1;FZD8
NUCLEAR-TRANSCRIBED_MRNA_POLY(A)_TAIL_SHORTENING	GO:0000289	0.0420934	0.33581	MLH1;PABPC1P4
IDENTICAL_PROTEIN_BINDING	GO:0042802	0.0421981	0.336002	SYT1;RAD51;BIRC5;PRC1;CLDN14;CXADR;TRIP13
CHEMOTAXIS	GO:0006935	0.0425081	0.336002	RALA;HRAS;CXCL1;SERPIND1
FIBROBLAST_GROWTH_FACTOR_RECEPTOR_SIGNALING_PATHWAY	GO:0008543	0.0425081	0.336002	CDK1;HRAS;THEM4;CAMK4
AXON_GUIDANCE	GO:0007411	0.0433743	0.342219	SEMA4D;UNC5C;SPTBN5;CDK1;SEMA3A;KIF4A;HRAS
TOLL-LIKE_RECEPTOR_1_SIGNALING_PATHWAY	GO:0034130	0.045122	0.352772	CDK1;MEF2C;MAP2K6
TOLL-LIKE_RECEPTOR_2_SIGNALING_PATHWAY	GO:0034134	0.045122	0.352772	CDK1;MEF2C;MAP2K6
RECEPTOR_BINDING	GO:0005102	0.0462472	0.360259	SEMA4D;WNT7B;CXADR;CXCL1;FZD8;PGR
EXTRINSIC_TO_MEMBRANE	GO:0019898	0.0468304	0.363485	MYLIP;FRMD5
CELL_AGING	GO:0007569	0.0468304	0.363485	BRCA2;CDK1
UBIQUITIN-PROTEIN_LIGASE_ACTIVITY	GO:0004842	0.0476701	0.369336	DTL;MYLIP;BRCA1;HERC6;BARD1;UBE2C
NEGATIVE_REGULATION_OF_NEURON_APOPTOSIS	GO:0043524	0.047951	0.370844	HRAS;MEF2C;XRCC2
NUCLEAR_MRNA_SPLICING,_VIA_SPLICEOSOME	GO:0000398	0.0484971	0.374394	TRA2B;HNRNPR;HNRNPM;PABPC1P4;DHX9
MUSCLE_CELL_DIFFERENTIATION	GO:0042692	0.0492686	0.376612	MEF2C;MAP2K6
EXONUCLEASE_ACTIVITY	GO:0004527	0.0492686	0.376612	EXO1;FEN1
METHYLATED_HISTONE_RESIDUE_BINDING	GO:0035064	0.0492686	0.376612	NCAPG2;UHRF1
CELLULAR_RESPONSE_TO_ORGANIC_CYCLIC_COMPOUND	GO:0071407	0.0492686	0.376612	CCNB1;MLH1
TRANSPORTER_ACTIVITY	GO:0005215	0.0498548	0.379426	SYT1;KIF20A;SLC4A2;SYT11;SLC26A2;STEAP1
