# Supplementary material for: Nicotinamide mononucleotide (NMN) alleviates the poly(I:C)-induced inflammatory response in human primary cell cultures
Source: Sci Rep. 2023 Jul 20;13:11765. doi: 10.1038/s41598-023-38762-x (PMC10359400; doi:10.1038/s41598-023-38762-x)
Supplement: Supplementary file 3 — Supplementary Information 3. [file 41598_2023_38762_MOESM3_ESM.xlsx]

## Sheet: module-trait relships HPMEC
Module-trait relationships (WGCNA p-values) in HPMEC.
Module	NMN-dose effect	Poly I:C induction effect
p-black	0.00112	0.799
p-blue	0.101	0.899
p-brown	0.000353	0.849
p-cyan	0.0622	1.37e-06
p-darkgreen	0.00697	0.00385
p-darkgrey	0.00385	0.00214
p-darkmagenta	0.077	0.0208
p-darkolivegreen	5.76e-05	0.244
p-darkorange	0.00261	0.0135
p-darkred	0.146	2.31e-07
p-darkturquoise	0.0718	0.702
p-green	0.000245	0.00289
p-greenyellow	0.107	0.442
p-grey60	0.629	0.074
p-lightcyan	0.000202	0.799
p-lightgreen	0.000353	0.00289
p-lightyellow	0.000166	0.0255
p-magenta	0.301	0.656
p-mediumpurple3	0.391	0.00156
p-midnightblue	0.0497	0.00214
p-orange	0.0882	0.00507
p-orangered4	0.531	0.000101
p-paleturquoise	0.0669	0.0255
p-pink	1.68e-05	0.566
p-plum1	0.00435	0.00507
p-purple	0.755	2.31e-07
p-red	0.000166	0.442
p-royalblue	0.494	0.799
p-saddlebrown	0.028	0.00658
p-salmon	0.0195	0.523
p-sienna3	0.0234	2.11e-05
p-skyblue	0.101	0.0208
p-skyblue3	0.00968	0.899
p-steelblue	0.843	0.0449
p-tan	0.375	2.31e-07
p-turquoise	0.114	0.523
p-violet	1	0.1
p-white	0.214	0.1
p-yellow	0.154	0.442
p-yellowgreen	0.0536	0.00507

## Sheet: module-trait relships HCAEC
Module-trait relationships (WGCNA p-values) in HCAEC.
Module	NMN-dose effect	Poly I:C induction effect
c-black	0.135	2.35e-07
c-blue	0.00555	0.0275
c-brown	0.000527	0.00642
c-green	0.925	9.34e-08
c-greenyellow	0.465	9.34e-08
c-magenta	0.000931	0.00642
c-pink	0.853	9.34e-08
c-purple	0.0619	9.34e-08
c-red	0.033	9.34e-08
c-tan	0.0605	1.46e-05
c-turquoise	2.7e-07	0.634
c-yellow	0.000635	0.00642

## Sheet: Fig 2 E p-green
pathway	ID	module_name	pvalue	overlap	in_pathway	background	in_module	genes
MITOCHONDRIAL_ELECTRON_TRANSPORT,_NADH_TO_UBIQUINONE	GO:0006120	green	0.00165395	9	38	13031	983	NDUFB4;NDUFV3;NDUFB8;NDUFA3;NDUFS8;NDUFA8;NDUFAF1;NDUFS4;NDUFA1
MITOCHONDRIAL_RESPIRATORY_CHAIN_COMPLEX_I	GO:0005747	green	0.0029006	9	41	13028	983	NDUFB4;NDUFV3;NDUFB8;NDUFA3;NDUFS8;NDUFA8;NDUFAF1;NDUFS4;NDUFA1
CELLULAR_MEMBRANE_FUSION	GO:0006944	green	0.00592318	6	23	13046	983	SNAP29;STX3;GOSR2;RABIF;STX11;VPS33B
OLIGOSACCHARYLTRANSFERASE_COMPLEX	GO:0008250	green	0.00683779	4	11	13058	983	STT3A;RPN1;DDOST;DAD1
NADH_DEHYDROGENASE_(UBIQUINONE)_ACTIVITY	GO:0008137	green	0.00753371	8	39	13030	983	NDUFB4;NDUFV3;NDUFB8;NDUFA3;NDUFS8;NDUFA8;NDUFS4;NDUFA1
RESPIRATORY_ELECTRON_TRANSPORT_CHAIN	GO:0022904	green	0.0103237	14	94	12975	983	NDUFB4;ETFA;NDUFV3;SCO2;NDUFB8;COX6C;NDUFA3;NDUFS8;NDUFA8;NDUFS4;NDUFA1;SDHA;UQCRC2;COX5B
RETROGRADE_VESICLE-MEDIATED_TRANSPORT,_GOLGI_TO_ER	GO:0006890	green	0.013429	6	27	13042	983	GBF1;RER1;RAB6B;RAB6C;COPG2;COPZ1
COPPER_ION_TRANSPORT	GO:0006825	green	0.0173023	4	14	13055	983	SCO2;CUTC;SLC31A2;COX17
RESPIRATORY_CHAIN	GO:0070469	green	0.0201007	8	46	13023	983	NDUFB4;NDUFV3;NDUFB8;NDUFA3;NDUFS8;NDUFA8;NDUFA1;UQCRC2
NEGATIVE_REGULATION_OF_SMOOTH_MUSCLE_CELL_PROLIFERATION	GO:0048662	green	0.0213858	5	22	13047	983	HMOX1;IL15;TRIB1;ANG;APOD
ACTIN_FILAMENT_ORGANIZATION	GO:0007015	green	0.0298875	6	32	13037	983	SHROOM4;PTK2B;ARHGAP6;RHOF;PDLIM3;CDC42EP2
RESPONSE_TO_VITAMIN_D	GO:0033280	green	0.0416441	4	18	13051	983	BGLAP;STC1;CYP27B1;IL1B
PHOSPHATIDYLINOSITOL-3,5-BISPHOSPHATE_BINDING	GO:0080025	green	0.0443554	3	11	13058	983	WIPI2;WIPI1;KIF16B
CELLULAR_COPPER_ION_HOMEOSTASIS	GO:0006878	green	0.0443554	3	11	13058	983	SCO2;MT2A;PRNP
RETINOL_BINDING	GO:0019841	green	0.0443554	3	11	13058	983	CRABP2;RBP4;RBP7

## Sheet: Fig 2 E p-sienna3
pathway	ID	module_name	pvalue	overlap	in_pathway	background	in_module	genes
NEGATIVE_REGULATION_OF_INFLAMMATORY_RESPONSE	GO:0050728	sienna3	3.87619e-05	4	44	13025	57	IER3;NT5E;FOXF1;TNFAIP3
POSITIVE_REGULATION_OF_B_CELL_PROLIFERATION	GO:0030890	sienna3	0.000427649	3	34	13035	57	TNFSF13B;CD74;IL7
CYTOKINE-MEDIATED_SIGNALING_PATHWAY	GO:0019221	sienna3	0.00061078	6	241	12828	57	EBI3;SP100;UBA7;IFI30;CD74;ISG20
LYSOSOME	GO:0005764	sienna3	0.0010998	5	180	12889	57	CTSS;SLC11A2;LDLR;IFI30;CD74
PROTEASE_BINDING	GO:0002020	sienna3	0.00111322	3	47	13022	57	DPP4;F3;TNFAIP3
VACUOLE	GO:0005773	sienna3	0.00243715	2	17	13052	57	SLC11A2;CD74
CYTOKINE_RECEPTOR_ACTIVITY	GO:0004896	sienna3	0.00372139	2	21	13048	57	EBI3;CD74
PANCREAS_DEVELOPMENT	GO:0031016	sienna3	0.00445841	2	23	13046	57	HHEX;FOXF1
POSITIVE_REGULATION_OF_PROTEIN_CATABOLIC_PROCESS	GO:0045732	sienna3	0.00445841	2	23	13046	57	IER3;TNFAIP3
ANTIGEN_PROCESSING_AND_PRESENTATION_OF_EXOGENOUS_PEPTIDE_ANTIGEN_VIA_MHC_CLASS_I	GO:0042590	sienna3	0.00527592	3	81	12988	57	CTSS;IFI30;PSME1
DEPHOSPHORYLATION	GO:0016311	sienna3	0.00656888	2	28	13041	57	NT5E;DUSP16
NEGATIVE_REGULATION_OF_TYPE_I_INTERFERON_PRODUCTION	GO:0032480	sienna3	0.00958744	2	34	13035	57	UBA7;TNFAIP3
HUMORAL_IMMUNE_RESPONSE	GO:0006959	sienna3	0.0118813	2	38	13031	57	EBI3;IL7
GLYCOPROTEIN_BINDING	GO:0001948	sienna3	0.0118813	2	38	13031	57	LDLR;FBXO6
LIPOPROTEIN_METABOLIC_PROCESS	GO:0042157	sienna3	0.0124887	2	39	13030	57	LDLR;APOL3
POSITIVE_REGULATION_OF_FIBROBLAST_PROLIFERATION	GO:0048146	sienna3	0.0131096	2	40	13029	57	CD74;S100A6
KINASE_BINDING	GO:0019900	sienna3	0.0137436	2	41	13028	57	SP100;TNFAIP3
ANTI-APOPTOSIS	GO:0006916	sienna3	0.0158647	4	222	12847	57	IER3;F3;TNFAIP3;IL7
CELL_PROLIFERATION	GO:0008283	sienna3	0.0169914	5	345	12724	57	HHEX;TNFSF13B;CD74;ISG20;INSIG1
VASCULOGENESIS	GO:0001570	sienna3	0.0231354	2	54	13015	57	HHEX;FOXF1
REGULATION_OF_BLOOD_PRESSURE	GO:0008217	sienna3	0.0239421	2	55	13014	57	P2RX4;AGTRAP
LIGASE_ACTIVITY	GO:0016874	sienna3	0.0253792	5	383	12686	57	TRIM22;RNF149;UBA7;TNFAIP3;TRIM5
APICAL_PART_OF_CELL	GO:0045177	sienna3	0.0290194	2	61	13008	57	SLC11A2;P2RX4
COPPER_ION_BINDING	GO:0005507	sienna3	0.0290194	2	61	13008	57	SLC11A2;P2RX4
RESPONSE_TO_WOUNDING	GO:0009611	sienna3	0.029904	2	62	13007	57	HHEX;F3
IMMUNE_RESPONSE	GO:0006955	sienna3	0.0309924	5	404	12665	57	CTSS;TRIM22;IL1RAP;CD74;IL7
RESPONSE_TO_VIRUS	GO:0009615	sienna3	0.0341309	3	163	12906	57	TRIM22;ISG20;TRIM5
TYPE_I_INTERFERON-MEDIATED_SIGNALING_PATHWAY	GO:0060337	sienna3	0.0344858	2	67	13002	57	SP100;ISG20
DNA_BINDING,_BENDING	GO:0008301	sienna3	0.0363904	2	69	13000	57	HHEX;FOXF1
CYTOKINE_ACTIVITY	GO:0005125	sienna3	0.036829	3	168	12901	57	EBI3;TNFSF13B;IL7
RESPONSE_TO_HYPOXIA	GO:0001666	sienna3	0.0384993	3	171	12898	57	SLC11A2;DPP4;AGTRAP
MICROTUBULE_MOTOR_ACTIVITY	GO:0003777	sienna3	0.0413247	2	74	12995	57	KIF21A;DNAH5
CELL-CELL_ADHESION	GO:0016337	sienna3	0.0423404	2	75	12994	57	FOXF1;ICAM2
NEGATIVE_THYMIC_T_CELL_SELECTION	GO:0045060	sienna3	0.042783	1	10	13059	57	CD74
CHAPERONE_MEDIATED_PROTEIN_FOLDING_REQUIRING_COFACTOR	GO:0051085	sienna3	0.042783	1	10	13059	57	CD74
REGULATION_OF_ACTION_POTENTIAL_IN_NEURON	GO:0019228	sienna3	0.042783	1	10	13059	57	P2RX4
NEGATIVE_REGULATION_OF_DNA_DAMAGE_RESPONSE,_SIGNAL_TRANSDUCTION_BY_P53_CLASS_MEDIATOR	GO:0043518	sienna3	0.042783	1	10	13059	57	CD74
CELLULAR_RESPONSE_TO_CYTOKINE_STIMULUS	GO:0071345	sienna3	0.042783	1	10	13059	57	FOXF1
3_-5_-EXORIBONUCLEASE_ACTIVITY	GO:0000175	sienna3	0.042783	1	10	13059	57	ISG20
TBP-CLASS_PROTEIN_BINDING	GO:0017025	sienna3	0.042783	1	10	13059	57	HHEX
PROTEIN-DNA_COMPLEX	GO:0032993	sienna3	0.042783	1	10	13059	57	HHEX
INTERFERON-GAMMA-MEDIATED_SIGNALING_PATHWAY	GO:0060333	sienna3	0.0433654	2	76	12993	57	SP100;IFI30
PML_BODY	GO:0016605	sienna3	0.0443997	2	77	12992	57	SP100;ISG20
LOW-DENSITY_LIPOPROTEIN_RECEPTOR_ACTIVITY	GO:0005041	sienna3	0.046961	1	11	13058	57	LDLR
POSITIVE_REGULATION_OF_ORGAN_GROWTH	GO:0046622	sienna3	0.046961	1	11	13058	57	IL7
DIPEPTIDYL-PEPTIDASE_ACTIVITY	GO:0008239	sienna3	0.046961	1	11	13058	57	DPP4
POSITIVE_REGULATION_OF_TRIGLYCERIDE_BIOSYNTHETIC_PROCESS	GO:0010867	sienna3	0.046961	1	11	13058	57	LDLR
EPITHELIAL_TUBE_BRANCHING_INVOLVED_IN_LUNG_MORPHOGENESIS	GO:0060441	sienna3	0.046961	1	11	13058	57	FOXF1
CELL_SURFACE	GO:0009986	sienna3	0.0473406	4	313	12756	57	SLC11A2;DPP4;F3;CD74

## Sheet: Fig 2 F c-magenta
pathway	ID	module_name	pvalue	overlap	in_pathway	background	in_module	genes
POSITIVE_REGULATION_OF_VASCULAR_ENDOTHELIAL_GROWTH_FACTOR_RECEPTOR_SIGNALING_PATHWAY	GO:0030949	magenta	0.000568611	3	16	12880	135	ITGA5;FLT1;HIF1A
CYTOKINE-MEDIATED_SIGNALING_PATHWAY	GO:0019221	magenta	0.000971077	9	241	12655	135	CD44;IFNGR1;IL1A;SP100;IRAK3;HLA-E;EREG;ICAM1;IL1RL1
POSITIVE_REGULATION_OF_I-KAPPAB_KINASE/NF-KAPPAB_CASCADE	GO:0043123	magenta	0.00104174	7	151	12745	135	IL1A;SLC44A2;RIPK1;BIRC2;LTBR;RIPK2;BIRC3
INTERFERON-GAMMA-MEDIATED_SIGNALING_PATHWAY	GO:0060333	magenta	0.00118923	5	76	12820	135	CD44;IFNGR1;SP100;HLA-E;ICAM1
TUMOR_NECROSIS_FACTOR-MEDIATED_SIGNALING_PATHWAY	GO:0033209	magenta	0.00335939	3	29	12867	135	RIPK1;TNFRSF1B;TNFRSF14
CELLULAR_RESPONSE_TO_INTERLEUKIN-1	GO:0071347	magenta	0.00335939	3	29	12867	135	NKX3-1;ICAM1;HIF1A
POSITIVE_REGULATION_OF_MITOSIS	GO:0045840	magenta	0.00370435	3	30	12866	135	IL1A;EREG;EPGN
RESPONSE_TO_INTERLEUKIN-1	GO:0070555	magenta	0.00486574	3	33	12863	135	CYBA;IRAK3;RIPK2
CELLULAR_RESPONSE_TO_TUMOR_NECROSIS_FACTOR	GO:0071356	magenta	0.00529622	3	34	12862	135	CYBA;NKX3-1;ICAM1
RESPONSE_TO_EXOGENOUS_DSRNA	GO:0043330	magenta	0.00562395	2	11	12885	135	IRAK3;NFKBIA
EXTERNAL_SIDE_OF_PLASMA_MEMBRANE	GO:0009897	magenta	0.0057664	6	155	12741	135	ITGA5;NRCAM;ICAM1;ITGA1;IL1RL1;TNFRSF14
REGULATION_OF_INFLAMMATORY_RESPONSE	GO:0050727	magenta	0.00622411	3	36	12860	135	GGT1;BIRC2;BIRC3
POSITIVE_REGULATION_OF_NF-KAPPAB_TRANSCRIPTION_FACTOR_ACTIVITY	GO:0051092	magenta	0.00640721	5	112	12784	135	IRAK3;NFKBIA;RIPK1;ICAM1;RIPK2
TUMOR_NECROSIS_FACTOR-ACTIVATED_RECEPTOR_ACTIVITY	GO:0005031	magenta	0.00670267	2	12	12884	135	TNFRSF1B;TNFRSF14
ANGIOGENESIS	GO:0001525	magenta	0.007326	6	163	12733	135	ITGA5;ZC3H12A;NRCAM;EREG;EPGN;CYP1B1
POSITIVE_REGULATION_OF_SMOOTH_MUSCLE_CELL_PROLIFERATION	GO:0048661	magenta	0.00778746	3	39	12857	135	FLT1;EREG;HIF1A
ELECTRON_TRANSPORT_CHAIN	GO:0022900	magenta	0.00778746	3	39	12857	135	CYBA;STEAP2;GLRX
CELL_SURFACE_RECEPTOR_SIGNALING_PATHWAY	GO:0007166	magenta	0.00821094	6	167	12729	135	OSMR;TNFRSF1B;BIRC2;CDA;TNFRSF14;BIRC3
CELLULAR_RESPONSE_TO_HYPOXIA	GO:0071456	magenta	0.00835533	3	40	12856	135	NKX3-1;ICAM1;HIF1A
POSITIVE_REGULATION_OF_INNATE_IMMUNE_RESPONSE	GO:0045089	magenta	0.00911598	2	14	12882	135	POLR3G;EREG
POSITIVE_REGULATION_OF_EXTRINSIC_APOPTOTIC_SIGNALING_PATHWAY	GO:2001238	magenta	0.00911598	2	14	12882	135	RIPK1;LTBR
AXONAL_FASCICULATION	GO:0007413	magenta	0.00911598	2	14	12882	135	NRCAM;CELSR3
RESPONSE_TO_COPPER_ION	GO:0046688	magenta	0.0104468	2	15	12881	135	IL1A;ICAM1
CELLULAR_RESPONSE_TO_GLUCOSE_STIMULUS	GO:0071333	magenta	0.0104468	2	15	12881	135	CYBA;ICAM1
ELECTRON_CARRIER_ACTIVITY	GO:0009055	magenta	0.0110385	6	178	12718	135	CYBA;DEGS1;AKR1B1;STEAP2;CYP1B1;GLRX
POSITIVE_REGULATION_OF_CHEMOKINE_PRODUCTION	GO:0032722	magenta	0.011858	2	16	12880	135	HIF1A;RIPK2
RESPONSE_TO_INTERFERON-GAMMA	GO:0034341	magenta	0.0133477	2	17	12879	135	SP100;CALCOCO2
POSITIVE_REGULATION_OF_CELL_DIVISION	GO:0051781	magenta	0.0145563	3	49	12847	135	IL1A;NKX3-1;EREG
POSITIVE_REGULATION_OF_JNK_CASCADE	GO:0046330	magenta	0.0162071	3	51	12845	135	IL1A;LTBR;RIPK2
EPIDERMAL_GROWTH_FACTOR_RECEPTOR_BINDING	GO:0005154	magenta	0.0165556	2	19	12877	135	EREG;EPGN
POSITIVE_REGULATION_VASCULAR_ENDOTHELIAL_GROWTH_FACTOR_PRODUCTION	GO:0010575	magenta	0.0165556	2	19	12877	135	IL1A;HIF1A
CELLULAR_RESPONSE_TO_MECHANICAL_STIMULUS	GO:0071260	magenta	0.0198121	3	55	12841	135	CYBA;TNFRSF10A;LTBR
POSITIVE_REGULATION_OF_REACTIVE_OXYGEN_SPECIES_METABOLIC_PROCESS	GO:2000379	magenta	0.0219132	2	22	12874	135	ROMO1;RIPK1
RESPONSE_TO_CYTOKINE_STIMULUS	GO:0034097	magenta	0.0259821	3	61	12835	135	SP100;OSMR;FOSL1
IMMUNE_RESPONSE	GO:0006955	magenta	0.0261137	9	404	12492	135	IL1A;IL32;PDCD1LG2;HLA-E;C7;TAPBP;IL1RL1;TNFRSF14;LTB4R
GROWTH_FACTOR_BINDING	GO:0019838	magenta	0.0278856	2	25	12871	135	FLT1;OSMR
ANTI-APOPTOSIS	GO:0006916	magenta	0.0292463	6	222	12674	135	IL1A;NOTCH2;NFKBIA;BIRC2;RIPK2;BIRC3
HETEROPHILIC_CELL-CELL_ADHESION	GO:0007157	magenta	0.0300056	2	26	12870	135	ITGA5;ICAM1
NEGATIVE_REGULATION_OF_DNA_BINDING	GO:0043392	magenta	0.0300056	2	26	12870	135	SP100;NFKBIA
PHAGOCYTIC_VESICLE_MEMBRANE	GO:0030670	magenta	0.0300056	2	26	12870	135	HLA-E;TAPBP
LEUKOCYTE_CELL-CELL_ADHESION	GO:0007159	magenta	0.0300056	2	26	12870	135	ITGA5;ICAM1
NAD+_ADP-RIBOSYLTRANSFERASE_ACTIVITY	GO:0003950	magenta	0.0300056	2	26	12870	135	PARP3;PARP6
LEUKOCYTE_MIGRATION	GO:0050900	magenta	0.0317027	4	114	12782	135	ITGA5;ICAM1;CD58;THBD
POSITIVE_REGULATION_OF_PEPTIDYL-TYROSINE_PHOSPHORYLATION	GO:0050731	magenta	0.0318222	3	66	12830	135	CD44;ITGA5;TNFRSF14
TRIF-DEPENDENT_TOLL-LIKE_RECEPTOR_SIGNALING_PATHWAY	GO:0035666	magenta	0.0343346	3	68	12828	135	NFKBIA;RIPK1;RIPK2
INTEGRIN_COMPLEX	GO:0008305	magenta	0.0344301	2	28	12868	135	ITGA5;ITGA1
NEURON_PROJECTION_MORPHOGENESIS	GO:0048812	magenta	0.0344301	2	28	12868	135	CNTNAP1;ITGA1
NEGATIVE_REGULATION_OF_CELL_PROLIFERATION	GO:0008285	magenta	0.0349864	8	359	12537	135	IL1A;NOTCH2;NKX3-1;IGFBP6;EREG;KLF10;PTGES;FOSL1
POSITIVE_REGULATION_OF_TUMOR_NECROSIS_FACTOR_PRODUCTION	GO:0032760	magenta	0.0390907	2	30	12866	135	RIPK1;RIPK2
MYD88-INDEPENDENT_TOLL-LIKE_RECEPTOR_SIGNALING_PATHWAY	GO:0002756	magenta	0.0396588	3	72	12824	135	NFKBIA;RIPK1;RIPK2
TOLL-LIKE_RECEPTOR_3_SIGNALING_PATHWAY	GO:0034138	magenta	0.0396588	3	72	12824	135	NFKBIA;RIPK1;RIPK2
POSITIVE_REGULATION_OF_ANGIOGENESIS	GO:0045766	magenta	0.0410516	3	73	12823	135	FLT1;IL1A;HIF1A
CELL-CELL_ADHESION	GO:0016337	magenta	0.0439106	3	75	12821	135	CD44;NRCAM;CD58
MEMBRANE_RAFT	GO:0045121	magenta	0.0443312	4	127	12769	135	STOM;RIPK1;TNFRSF1B;ITGA1
ACTIVATION_OF_PRO-APOPTOTIC_GENE_PRODUCTS	GO:0008633	magenta	0.0464991	2	33	12863	135	NKX3-1;RIPK1
POSITIVE_REGULATION_OF_MAP_KINASE_ACTIVITY	GO:0043406	magenta	0.0464991	2	33	12863	135	FLT1;EPGN
ANTIGEN_PROCESSING_AND_PRESENTATION_OF_EXOGENOUS_PEPTIDE_ANTIGEN_VIA_MHC_CLASS_I,_TAP-DEPENDENT	GO:0002479	magenta	0.0468666	3	77	12819	135	HLA-E;PSMB10;TAPBP
INTEGRIN_BINDING	GO:0005178	magenta	0.0468666	3	77	12819	135	ITGA5;ICAM1;ITGA1
POSITIVE_REGULATION_OF_ERK1_AND_ERK2_CASCADE	GO:0070374	magenta	0.0483806	3	78	12818	135	CD44;IL1A;RIPK2

## Sheet: Fig 2 F c-purple
pathway	ID	module_name	pvalue	overlap	in_pathway	background	in_module	genes
ANTIGEN_PROCESSING_AND_PRESENTATION	GO:0019882	purple	0.000245475	4	35	12861	114	CTSS;HLA-A;MR1;HLA-B
ANTIGEN_PROCESSING_AND_PRESENTATION_OF_PEPTIDE_ANTIGEN_VIA_MHC_CLASS_I	GO:0002474	purple	0.000253759	6	100	12796	114	CTSS;HLA-A;MR1;ERAP1;HLA-B;PSME1
CYTOKINE-MEDIATED_SIGNALING_PATHWAY	GO:0019221	purple	0.000282382	9	241	12655	114	VCAM1;EBI3;HLA-A;TNFRSF1A;TNFSF11;UBA7;IFI30;CD74;HLA-B
OOCYTE_MATURATION	GO:0001556	purple	0.000283308	3	15	12881	114	PTK2B;PDE3A;REC8
MHC_CLASS_I_RECEPTOR_ACTIVITY	GO:0032393	purple	0.000346445	3	16	12880	114	HLA-A;MR1;HLA-B
ANTIGEN_PROCESSING_AND_PRESENTATION_OF_EXOGENOUS_PEPTIDE_ANTIGEN_VIA_MHC_CLASS_I	GO:0042590	purple	0.000742105	5	81	12815	114	CTSS;HLA-A;IFI30;HLA-B;PSME1
TUMOR_NECROSIS_FACTOR-MEDIATED_SIGNALING_PATHWAY	GO:0033209	purple	0.00207924	3	29	12867	114	PTK2B;TNFRSF1A;TNFSF11
POSITIVE_REGULATION_OF_ANGIOGENESIS	GO:0045766	purple	0.0039454	4	73	12823	114	ANGPTL4;TNFRSF1A;RHOB;C3
INTEGRAL_TO_LUMENAL_SIDE_OF_ENDOPLASMIC_RETICULUM_MEMBRANE	GO:0071556	purple	0.00404418	2	11	12885	114	HLA-A;HLA-B
INTERFERON-GAMMA-MEDIATED_SIGNALING_PATHWAY	GO:0060333	purple	0.00455759	4	76	12820	114	VCAM1;HLA-A;IFI30;HLA-B
INNATE_IMMUNE_RESPONSE	GO:0045087	purple	0.00512449	9	366	12530	114	C1S;C1R;IRAK2;APOBEC3G;UBA7;CSF1;APOL1;TNFAIP3;C3
POSITIVE_REGULATION_OF_FIBROBLAST_PROLIFERATION	GO:0048146	purple	0.00523981	3	40	12856	114	FOSL2;NGFR;CD74
POSITIVE_REGULATION_OF_OSTEOCLAST_DIFFERENTIATION	GO:0045672	purple	0.00657649	2	14	12882	114	TNFSF11;CSF1
OSTEOCLAST_DIFFERENTIATION	GO:0030316	purple	0.00657649	2	14	12882	114	TNFSF11;CSF1
NEGATIVE_REGULATION_OF_BONE_MINERALIZATION	GO:0030502	purple	0.00657649	2	14	12882	114	PTK2B;SRGN
NEGATIVE_REGULATION_OF_INTERLEUKIN-6_PRODUCTION	GO:0032715	purple	0.00657649	2	14	12882	114	KLF2;TNFRSF1A
POSITIVE_REGULATION_OF_CELL-MATRIX_ADHESION	GO:0001954	purple	0.00857299	2	16	12880	114	PTK2B;CSF1
IMMUNE_RESPONSE	GO:0006955	purple	0.00954185	9	404	12492	114	C1R;CTSS;MBP;HLA-A;TNFSF11;CD74;MR1;C3;HLA-B
RESPONSE_TO_CAMP	GO:0051591	purple	0.00975291	3	50	12846	114	C1S;PTK2B;PDE3A
ORGAN_MORPHOGENESIS	GO:0009887	purple	0.0114599	4	99	12797	114	VEGFC;ETV7;TNFSF11;DCN
POSITIVE_REGULATION_OF_T_CELL_ACTIVATION	GO:0050870	purple	0.0120076	2	19	12877	114	CD47;TNFSF11
CYTOKINE_RECEPTOR_ACTIVITY	GO:0004896	purple	0.0145779	2	21	12875	114	EBI3;CD74
MHC_CLASS_I_PROTEIN_COMPLEX	GO:0042612	purple	0.0159441	2	22	12874	114	HLA-A;MR1
ER_TO_GOLGI_TRANSPORT_VESICLE_MEMBRANE	GO:0012507	purple	0.0159441	2	22	12874	114	HLA-A;HLA-B
COMPLEMENT_ACTIVATION	GO:0006956	purple	0.0167011	3	61	12835	114	C1S;C1R;C3
CELLULAR_RESPONSE_TO_HYDROGEN_PEROXIDE	GO:0070301	purple	0.0173628	2	23	12873	114	KLF2;RHOB
POSITIVE_REGULATION_OF_ACTIN_FILAMENT_POLYMERIZATION	GO:0030838	purple	0.0173628	2	23	12873	114	PTK2B;NCK1
RESPONSE_TO_HYPOXIA	GO:0001666	purple	0.0178231	5	171	12725	114	VCAM1;PTK2B;ANGPTL4;TNFRSF1A;PLOD2
RECEPTOR_COMPLEX	GO:0043235	purple	0.0188331	2	24	12872	114	CSF1;CD74
BETA-AMYLOID_BINDING	GO:0001540	purple	0.020354	2	25	12871	114	ITM2B;CD74
COMPLEMENT_ACTIVATION,_CLASSICAL_PATHWAY	GO:0006958	purple	0.0205738	3	66	12830	114	C1S;C1R;C3
INTEGRIN-MEDIATED_SIGNALING_PATHWAY	GO:0007229	purple	0.0205738	3	66	12830	114	COL3A1;PTK2B;CD47
LYSOSOME	GO:0005764	purple	0.0217176	5	180	12716	114	SGSH;CTSS;PON2;IFI30;CD74
VASCULAR_ENDOTHELIAL_GROWTH_FACTOR_RECEPTOR_SIGNALING_PATHWAY	GO:0048010	purple	0.0219245	2	26	12870	114	PTK2B;VEGFC
PHAGOCYTIC_VESICLE_MEMBRANE	GO:0030670	purple	0.0219245	2	26	12870	114	HLA-A;HLA-B
SKELETAL_SYSTEM_MORPHOGENESIS	GO:0048705	purple	0.0219245	2	26	12870	114	FGFR1;TIPARP
AXON_GUIDANCE	GO:0007411	purple	0.0244453	7	323	12573	114	COL3A1;NGFR;FGFR1;NCK1;AGRN;ABLIM3;RHOB
REGULATION_OF_IMMUNE_RESPONSE	GO:0050776	purple	0.0261074	4	127	12769	114	VCAM1;HLA-A;C3;HLA-B
RESPONSE_TO_RADIATION	GO:0009314	purple	0.0269237	2	29	12867	114	COL3A1;TNFSF11
INFLAMMATORY_RESPONSE	GO:0006954	purple	0.0296509	6	264	12632	114	IRAK2;TNFRSF1A;CSF1;APOL3;C3;HDAC9
NUCLEOTIDE-BINDING_OLIGOMERIZATION_DOMAIN_CONTAINING_SIGNALING_PATHWAY	GO:0070423	purple	0.0304869	2	31	12865	114	IRAK2;TNFAIP3
INSULIN_RECEPTOR_BINDING	GO:0005158	purple	0.0304869	2	31	12865	114	IRS2;DOK1
ANTIGEN_PROCESSING_AND_PRESENTATION_OF_EXOGENOUS_PEPTIDE_ANTIGEN_VIA_MHC_CLASS_I,_TAP-DEPENDENT	GO:0002479	purple	0.0306856	3	77	12819	114	HLA-A;HLA-B;PSME1
ACTIN_FILAMENT_ORGANIZATION	GO:0007015	purple	0.0323348	2	32	12864	114	PTK2B;NCK1
CELLULAR_RESPONSE_TO_AMINO_ACID_STIMULUS	GO:0071230	purple	0.0342256	2	33	12863	114	COL4A6;COL3A1
POSITIVE_REGULATION_OF_PROTEIN_KINASE_ACTIVITY	GO:0045860	purple	0.0342256	2	33	12863	114	PTK2B;CSF1
POSITIVE_REGULATION_OF_MAP_KINASE_ACTIVITY	GO:0043406	purple	0.0342256	2	33	12863	114	FGFR1;TNFSF11
NEGATIVE_REGULATION_OF_TYPE_I_INTERFERON_PRODUCTION	GO:0032480	purple	0.0361586	2	34	12862	114	UBA7;TNFAIP3
POSITIVE_REGULATION_OF_B_CELL_PROLIFERATION	GO:0030890	purple	0.0361586	2	34	12862	114	IRS2;CD74
INTRACELLULAR_RECEPTOR_MEDIATED_SIGNALING_PATHWAY	GO:0030522	purple	0.0381329	2	35	12861	114	NR2F1;NR2F6
LIGAND-ACTIVATED_SEQUENCE-SPECIFIC_DNA_BINDING_RNA_POLYMERASE_II_TRANSCRIPTION_FACTOR_ACTIVITY	GO:0004879	purple	0.0442944	2	38	12858	114	NR2F1;NR2F6
B_CELL_DIFFERENTIATION	GO:0030183	purple	0.046425	2	39	12857	114	VCAM1;HDAC9
LIPOPROTEIN_METABOLIC_PROCESS	GO:0042157	purple	0.046425	2	39	12857	114	APOL1;APOL3
POSITIVE_REGULATION_OF_T_CELL_PROLIFERATION	GO:0042102	purple	0.0485926	2	40	12856	114	VCAM1;NCK1
PROTEIN_DEUBIQUITINATION	GO:0016579	purple	0.0485926	2	40	12856	114	USP11;TNFAIP3
