# Supplementary material for: Nicotinamide mononucleotide (NMN) alleviates the poly(I:C)-induced inflammatory response in human primary cell cultures
Source: Sci Rep. 2023 Jul 20;13:11765. doi: 10.1038/s41598-023-38762-x (PMC10359400; doi:10.1038/s41598-023-38762-x)
Supplement: Supplementary file 4 — Supplementary Information 4. [file 41598_2023_38762_MOESM4_ESM.xlsx]

## Sheet: Fig 3 C p-purple
pathway	ID	module_name	pvalue	overlap	in_pathway	background	in_module	genes
TYPE_I_INTERFERON-MEDIATED_SIGNALING_PATHWAY	GO:0060337	purple	6.3014e-17	19	67	13002	273	IFI35;OAS3;OAS1;MX1;PTPN1;IFITM3;IFI6;XAF1;USP18;IFIT1;OAS2;OASL;STAT1;ADAR;ISG15;MX2;IFIT3;IFIT2;IFI27
CYTOKINE-MEDIATED_SIGNALING_PATHWAY	GO:0019221	purple	2.72466e-15	30	241	12828	273	IFI35;HERC5;EIF4E2;OAS3;OAS1;MX1;MYD88;PTPN1;HLA-DPA1;IL1A;IFITM3;PML;IFI6;XAF1;PF4;USP18;EREG;IFIT1;GBP1;OAS2;OASL;STAT1;IL6;ADAR;PTPN2;ISG15;MX2;IFIT3;IFIT2;IFI27
DEFENSE_RESPONSE_TO_VIRUS	GO:0051607	purple	5.45672e-07	9	48	13021	273	CXCL10;OAS3;RSAD2;OAS1;BST2;SAMHD1;PLSCR1;TLR3;IL6
INTERFERON-GAMMA-MEDIATED_SIGNALING_PATHWAY	GO:0060333	purple	3.80247e-06	10	76	12993	273	OAS3;OAS1;PTPN1;HLA-DPA1;PML;GBP1;OAS2;OASL;STAT1;PTPN2
RESPONSE_TO_VIRUS	GO:0009615	purple	8.09373e-06	14	163	12906	273	ZC3HAV1;IFI35;IFI16;HERC5;MX1;MYD88;IFITM3;PML;IFIT1;STAT1;IFI44;ISG15;MX2;IFIT2
INFLAMMATORY_RESPONSE	GO:0006954	purple	1.09961e-05	18	264	12805	273	NMI;CXCL10;CXCL3;IL1A;LY75;CXCL6;NFKBID;CSF1;PTX3;IL10RB;GAL;CXCL1;CXCL11;C3;SERPINA1;IL6;RIPK2;HDAC9
IMMUNE_RESPONSE	GO:0006955	purple	4.04456e-05	22	404	12665	273	IFI35;CXCL10;CXCL3;OAS3;C1R;OAS1;HLA-DPA1;IL1A;IFITM3;CXCL5;LY75;IFI6;CXCL6;SAMHD1;PF4;OAS2;IL10RB;CXCL1;OASL;CXCL11;C3;XBP1
CHEMOKINE_ACTIVITY	GO:0008009	purple	6.51768e-05	7	49	13020	273	CXCL10;CXCL3;CXCL5;CXCL6;PF4;CXCL1;CXCL11
DOUBLE-STRANDED_RNA_BINDING	GO:0003725	purple	0.000106064	6	37	13032	273	OAS1;DDX58;IFIH1;OASL;TLR3;ADAR
NEGATIVE_REGULATION_OF_VIRAL_GENOME_REPLICATION	GO:0045071	purple	0.000278047	4	16	13053	273	OAS3;OAS1;IFIT1;PLSCR1
EPIDERMAL_GROWTH_FACTOR_RECEPTOR_BINDING	GO:0005154	purple	0.000563607	4	19	13050	273	NRG2;GRB2;EREG;PLSCR1
POSITIVE_REGULATION_OF_INTERLEUKIN-6_PRODUCTION	GO:0032755	purple	0.000850558	5	36	13033	273	MYD88;IL1A;TLR3;IL6;RIPK2
POSITIVE_REGULATION_OF_SMOOTH_MUSCLE_CELL_PROLIFERATION	GO:0048661	purple	0.00123447	5	39	13030	273	EDN1;MYD88;EREG;STAT1;IL6
POSITIVE_REGULATION_OF_I-KAPPAB_KINASE/NF-KAPPAB_CASCADE	GO:0043123	purple	0.00126834	10	151	12918	273	MYD88;IL1A;BST2;CASP1;UBD;LGALS9;TRAF1;ZDHHC13;TLR3;RIPK2
CHEMOTAXIS	GO:0006935	purple	0.00170596	9	131	12938	273	CXCL10;PLAU;CXCL3;CXCL5;CXCL6;PF4;RALA;CXCL1;CXCL11
INNATE_IMMUNE_RESPONSE	GO:0045087	purple	0.00179641	17	366	12703	273	HERC5;C1S;C1R;MYD88;IFITM3;TANK;BST2;CFB;DDX58;CASP1;IFIH1;NFKBIA;CSF1;C3;TLR3;RIPK2;ISG15
CYTOCHROME-C_OXIDASE_ACTIVITY	GO:0004129	purple	0.00193796	4	26	13043	273	COX15;COX6B1;COX7B;COX7A2
RESPONSE_TO_LIPOPOLYSACCHARIDE	GO:0032496	purple	0.00256052	9	139	12930	273	CXCL10;EDN1;MYD88;IL1A;NFKBIA;GCH1;SERPINA1;STAT1;IL6
DEFENSE_RESPONSE_TO_GRAM-POSITIVE_BACTERIUM	GO:0050830	purple	0.00293143	4	29	13040	273	MMP7;MYD88;IL6;RIPK2
POSITIVE_REGULATION_OF_TUMOR_NECROSIS_FACTOR_PRODUCTION	GO:0032760	purple	0.00332764	4	30	13039	273	MYD88;PF4;TLR3;RIPK2
POSITIVE_REGULATION_OF_INTERFERON-BETA_PRODUCTION	GO:0032728	purple	0.00340514	3	15	13054	273	DDX58;IFIH1;TLR3
POSITIVE_REGULATION_OF_CHEMOKINE_PRODUCTION	GO:0032722	purple	0.00412678	3	16	13053	273	TLR3;IL6;RIPK2
RESPONSE_TO_INTERFERON-GAMMA	GO:0034341	purple	0.00493444	3	17	13052	273	KYNU;GCH1;UBD
MITOCHONDRIAL_RESPIRATORY_CHAIN	GO:0005746	purple	0.00493444	3	17	13052	273	COX15;COX7B;COX7A2
NEGATIVE_REGULATION_OF_TYPE_I_INTERFERON_PRODUCTION	GO:0032480	purple	0.00527575	4	34	13035	273	HERC5;DDX58;IFIH1;ISG15
CELL-CELL_SIGNALING	GO:0007267	purple	0.00617513	12	249	12820	273	CXCL10;EDN1;FADS1;CXCL5;BST2;CXCL6;MPZL1;GRB2;EREG;BHLHA15;CXCL11;ISG15
REGULATION_OF_INTERFERON-GAMMA-MEDIATED_SIGNALING_PATHWAY	GO:0060334	purple	0.00681848	3	19	13050	273	PTPN1;STAT1;PTPN2
POSITIVE_REGULATION_VASCULAR_ENDOTHELIAL_GROWTH_FACTOR_PRODUCTION	GO:0010575	purple	0.00681848	3	19	13050	273	IL1A;HPSE;C3
ACUTE-PHASE_RESPONSE	GO:0006953	purple	0.00862691	4	39	13030	273	APOL2;PLSCR1;SERPINA1;IL6
NEGATIVE_REGULATION_OF_ENDOPEPTIDASE_ACTIVITY	GO:0010951	purple	0.0129194	5	67	13002	273	SERPINB2;SERPINB8;SPOCK3;CSTB;SERPINA1
NAD+_ADP-RIBOSYLTRANSFERASE_ACTIVITY	GO:0003950	purple	0.0164355	3	26	13043	273	ZC3HAV1;PARP12;PARP9
T_CELL_PROLIFERATION	GO:0042098	purple	0.017515	2	10	13059	273	CCND3;RIPK2
RESPONSE_TO_COLD	GO:0009409	purple	0.0182102	3	27	13042	273	CXCL10;GMPR;IL6
LIPOPOLYSACCHARIDE-MEDIATED_SIGNALING_PATHWAY	GO:0031663	purple	0.0200872	3	28	13041	273	MYD88;NFKBIA;STAT1
TRYPTOPHAN_CATABOLIC_PROCESS	GO:0006569	purple	0.0211154	2	11	13058	273	IDO1;KYNU
I-KAPPAB_PHOSPHORYLATION	GO:0007252	purple	0.0211154	2	11	13058	273	PRDX4;TLR3
NEGATIVE_REGULATION_OF_HORMONE_SECRETION	GO:0046888	purple	0.0211154	2	11	13058	273	EDN1;IL6
RESPONSE_TO_EXOGENOUS_DSRNA	GO:0043330	purple	0.0211154	2	11	13058	273	NFKBIA;STAT1
NEGATIVE_REGULATION_OF_ANGIOGENESIS	GO:0016525	purple	0.0215954	4	51	13018	273	CXCL10;PML;PF4;STAT1
POSITIVE_REGULATION_OF_JNK_CASCADE	GO:0046330	purple	0.0215954	4	51	13018	273	MYD88;IL1A;TLR3;RIPK2
RESPIRATORY_GASEOUS_EXCHANGE	GO:0007585	purple	0.0220667	3	29	13040	273	EDN1;COX15;HNMT
REGULATION_OF_TYPE_I_INTERFERON-MEDIATED_SIGNALING_PATHWAY	GO:0060338	purple	0.0220667	3	29	13040	273	PTPN1;USP18;STAT1
TRANSFERRIN_TRANSPORT	GO:0033572	purple	0.0241488	3	30	13039	273	ATP6V1B2;ATP6V1E1;ATP6V1G1
POSITIVE_REGULATION_OF_MITOSIS	GO:0045840	purple	0.0241488	3	30	13039	273	EDN1;IL1A;EREG
KERATINOCYTE_PROLIFERATION	GO:0043616	purple	0.0249935	2	12	13057	273	FERMT1;EREG
POSITIVE_REGULATION_OF_DEFENSE_RESPONSE_TO_VIRUS_BY_HOST	GO:0002230	purple	0.0249935	2	12	13057	273	PML;DDX58
NEGATIVE_REGULATION_OF_CYTOKINE_SECRETION	GO:0050710	purple	0.0249935	2	12	13057	273	BTN2A2;IL6
POSITIVE_REGULATION_OF_NITRIC_OXIDE_BIOSYNTHETIC_PROCESS	GO:0045429	purple	0.0286204	3	32	13037	273	EDN1;PTX3;IL6
HYDROLASE_ACTIVITY,_ACTING_ON_ACID_ANHYDRIDES	GO:0016817	purple	0.0291364	2	13	13056	273	DDX58;IFIH1
BRANCHING_INVOLVED_IN_MAMMARY_GLAND_DUCT_MORPHOGENESIS	GO:0060444	purple	0.0291364	2	13	13056	273	PML;CSF1
POSITIVE_REGULATION_OF_NF-KAPPAB_TRANSCRIPTION_FACTOR_ACTIVITY	GO:0051092	purple	0.0299568	6	112	12957	273	MYD88;NFKBIA;TRAF1;TLR3;IL6;RIPK2
RESPONSE_TO_GAMMA_RADIATION	GO:0010332	purple	0.0310093	3	33	13036	273	CXCL10;IL1A;PML
RESPONSE_TO_INTERLEUKIN-1	GO:0070555	purple	0.0310093	3	33	13036	273	MYD88;HNMT;RIPK2
POSITIVE_REGULATION_OF_MACROPHAGE_DERIVED_FOAM_CELL_DIFFERENTIATION	GO:0010744	purple	0.0335314	2	14	13055	273	PF4;CSF1
POSITIVE_REGULATION_OF_INNATE_IMMUNE_RESPONSE	GO:0045089	purple	0.0335314	2	14	13055	273	EREG;PLSCR1
POSITIVE_REGULATION_OF_CELLULAR_PROTEIN_METABOLIC_PROCESS	GO:0032270	purple	0.0335314	2	14	13055	273	NFKBIA;CSF1
MICROVILLUS	GO:0005902	purple	0.0360909	3	35	13034	273	ATP6V1B2;LY75;ATP6V1E1
DEFENSE_RESPONSE_TO_GRAM-NEGATIVE_BACTERIUM	GO:0050829	purple	0.0381662	2	15	13054	273	MMP7;IL6
3_-PHOSPHOADENOSINE_5_-PHOSPHOSULFATE_METABOLIC_PROCESS	GO:0050427	purple	0.0381662	2	15	13054	273	SULT1A3;SULT1A4
COMPLEMENT_ACTIVATION,_ALTERNATIVE_PATHWAY	GO:0006957	purple	0.0381662	2	15	13054	273	CFB;C3
COMPLEMENT_ACTIVATION	GO:0006956	purple	0.0384288	4	61	13008	273	C1S;C1R;CFB;C3
RESPONSE_TO_CYTOKINE_STIMULUS	GO:0034097	purple	0.0384288	4	61	13008	273	PML;SERPINA1;STAT1;IL6
FIBRINOLYSIS	GO:0042730	purple	0.043029	2	16	13053	273	SERPINB2;PLAU
HUMORAL_IMMUNE_RESPONSE	GO:0006959	purple	0.0444616	3	38	13031	273	BST2;POU2F2;IL6
REGULATION_OF_PROTEOLYSIS	GO:0030162	purple	0.0444616	3	38	13031	273	SERPINB2;SERPINB8;SERPINA1
NUCLEOBASE-CONTAINING_COMPOUND_METABOLIC_PROCESS	GO:0006139	purple	0.0467828	4	65	13004	273	OAS3;UPP1;OAS2;METTL3
CELLULAR_RESPONSE_TO_GLUCAGON_STIMULUS	GO:0071377	purple	0.0474479	3	39	13030	273	PRKAR2B;GNG5;GNG11
MIDDLE_EAR_MORPHOGENESIS	GO:0042474	purple	0.0481082	2	17	13052	273	EDN1;NAGLU
MEMBRANE_PROTEIN_ECTODOMAIN_PROTEOLYSIS	GO:0006509	purple	0.0481082	2	17	13052	273	NCSTN;BACE2

## Sheet: Fig 3 D c-yelllow
pathway	ID	module_name	pvalue	overlap	in_pathway	background	in_module	genes
RESPONSE_TO_VITAMIN_D	GO:0033280	yellow	0.00306802	6	18	12878	1114	CDKN2D;STC1;PLA2G4A;RXRA;CYP27B1;PTGS2
C2H2_ZINC_FINGER_DOMAIN_BINDING	GO:0070742	yellow	0.00491998	5	14	12882	1114	WT1;LEF1;GATA2;TAF9;HMGA2
ER_TO_GOLGI_VESICLE-MEDIATED_TRANSPORT	GO:0006888	yellow	0.00812824	10	49	12847	1114	GOSR2;SEC23B;TRAPPC4;LMAN2L;ATL2;SEC22C;SAR1A;GOSR1;COG3;SEC22A
PATTERNING_OF_BLOOD_VESSELS	GO:0001569	yellow	0.0101256	7	29	12867	1114	LEF1;SEMA3E;NFATC3;EDNRA;STK4;GNA13;TBX20
DECIDUALIZATION	GO:0046697	yellow	0.0122304	5	17	12879	1114	CITED2;STC1;PLA2G4A;CYP27B1;PTGS2
MIDDLE_EAR_MORPHOGENESIS	GO:0042474	yellow	0.0122304	5	17	12879	1114	GAS1;SIX2;TSHZ1;HOXA2;MSX1
TRANSCRIPTION_FROM_RNA_POLYMERASE_III_PROMOTER	GO:0006383	yellow	0.0192534	8	40	12856	1114	ZNF143;POLR1C;BDP1;POLR2K;ZNF345;GTF3C3;POLR2F;POLR2E
NITRIC_OXIDE_METABOLIC_PROCESS	GO:0046209	yellow	0.0246882	5	20	12876	1114	WASL;NOSIP;CPS1;GCH1;PRKG2
RETROGRADE_VESICLE-MEDIATED_TRANSPORT,_GOLGI_TO_ER	GO:0006890	yellow	0.0250758	6	27	12869	1114	RER1;SCYL1;ARCN1;PICK1;ARF1;COG3
PROTEIN_SECRETION	GO:0009306	yellow	0.0274551	4	14	12882	1114	ERP29;SCG2;STEAP3;GNPTAB
PHOSPHATIDYLINOSITOL_PHOSPHORYLATION	GO:0046854	yellow	0.029655	6	28	12868	1114	INPP5E;IP6K2;BPNT1;IMPA1;INPP1;SMG1
FATTY_ACID_BETA-OXIDATION	GO:0006635	yellow	0.0347496	6	29	12867	1114	PEX7;SLC25A17;CHKB;MCEE;EHHADH;CPT2
INTRACELLULAR_ESTROGEN_RECEPTOR_SIGNALING_PATHWAY	GO:0030520	yellow	0.0349436	4	15	12881	1114	RARA;ESR2;NCOA6;ARID1A
CARDIAC_MUSCLE_TISSUE_MORPHOGENESIS	GO:0055008	yellow	0.0486662	3	10	12886	1114	EGLN1;ANKRD1;TBX20
TBP-CLASS_PROTEIN_BINDING	GO:0017025	yellow	0.0486662	3	10	12886	1114	HHEX;TAF1;DR1
PROTEIN_KINASE_A_BINDING	GO:0051018	yellow	0.0486662	3	10	12886	1114	RARA;AKAP7;AKAP3
