# Supplementary material for: Nicotinamide mononucleotide (NMN) alleviates the poly(I:C)-induced inflammatory response in human primary cell cultures
Source: Sci Rep. 2023 Jul 20;13:11765. doi: 10.1038/s41598-023-38762-x (PMC10359400; doi:10.1038/s41598-023-38762-x)
Supplement: Supplementary file 5 — Supplementary Information 5. [file 41598_2023_38762_MOESM5_ESM.xlsx]

## Sheet: Supp Fig 4 A p-lightgreen
pathway	ID	module_name	pvalue	overlap	in_pathway	background	in_module	genes
ENDOPEPTIDASE_ACTIVITY	GO:0004175	lightgreen	0.0021127	3	27	13042	125	PCSK1;PAPPA;MME
PEPTIDYL-TYROSINE_DEPHOSPHORYLATION	GO:0035335	lightgreen	0.00273287	4	61	13008	125	DUSP3;PDCD1LG2;CD274;DUSP18
POSITIVE_REGULATION_OF_CELL_MIGRATION	GO:0030335	lightgreen	0.00361075	5	107	12962	125	PDGFB;MAP2K1;S1PR1;HBEGF;CXCL16
POSITIVE_REGULATION_OF_PEPTIDYL-TYROSINE_PHOSPHORYLATION	GO:0050731	lightgreen	0.00363865	4	66	13003	125	CD44;PDGFB;EHD4;LIF
EMBRYO_IMPLANTATION	GO:0007566	lightgreen	0.00377989	3	33	13036	125	POLR1B;STC2;LIF
SPECIFIC_GRANULE	GO:0042581	lightgreen	0.00388399	2	10	13059	125	STXBP2;ANXA3
OMEGA_PEPTIDASE_ACTIVITY	GO:0008242	lightgreen	0.00471748	2	11	13058	125	UCHL1;JOSD1
POSITIVE_REGULATION_OF_ENDOCYTOSIS	GO:0045807	lightgreen	0.00471748	2	11	13058	125	NEDD4L;SNCA
POSITIVE_REGULATION_OF_PEPTIDYL-SERINE_PHOSPHORYLATION	GO:0033138	lightgreen	0.0048447	3	36	13033	125	CD44;SNCA;LIF
POSITIVE_REGULATION_OF_SMOOTH_MUSCLE_CELL_PROLIFERATION	GO:0048661	lightgreen	0.00607356	3	39	13030	125	PDGFB;S1PR1;HBEGF
MATERNAL_PROCESS_INVOLVED_IN_FEMALE_PREGNANCY	GO:0060135	lightgreen	0.00766033	2	14	13055	125	LIF;ANGPT2
ADHERENS_JUNCTION	GO:0005912	lightgreen	0.0085026	3	44	13025	125	TJP2;ARHGAP24;PKP2
ARACHIDONIC_ACID_METABOLIC_PROCESS	GO:0019369	lightgreen	0.00878387	2	15	13054	125	MGLL;PLA2G4C
COLLAGEN_BINDING	GO:0005518	lightgreen	0.00904724	3	45	13024	125	CD44;PDGFB;SRGN
PLATELET_DEGRANULATION	GO:0002576	lightgreen	0.0100281	4	88	12981	125	PDGFB;SERPING1;CD9;SRGN
CELL_SURFACE	GO:0009986	lightgreen	0.0103687	8	313	12756	125	CD44;GJD3;PDGFB;FZD5;HBEGF;TNFSF18;CD9;THBD
RESPONSE_TO_INTERFERON-GAMMA	GO:0034341	lightgreen	0.0112363	2	17	13052	125	SNCA;CXCL16
DECIDUALIZATION	GO:0046697	lightgreen	0.0112363	2	17	13052	125	STC2;LIF
PLATELET_ALPHA_GRANULE_LUMEN	GO:0031093	lightgreen	0.0120731	3	50	13019	125	PDGFB;SERPING1;SRGN
POSITIVE_REGULATION_OF_PROTEIN_SECRETION	GO:0050714	lightgreen	0.0139532	2	19	13050	125	PCSK1;ANKRD1
POSITIVE_REGULATION_OF_RAS_GTPASE_ACTIVITY	GO:0032320	lightgreen	0.0139532	2	19	13050	125	MAP2K1;S1PR1
NEGATIVE_REGULATION_OF_ERK1_AND_ERK2_CASCADE	GO:0070373	lightgreen	0.0154075	2	20	13049	125	DUSP3;LIF
RESPONSE_TO_MORPHINE	GO:0043278	lightgreen	0.0154075	2	20	13049	125	PRKCE;PCSK1
ANTIGEN_PROCESSING_AND_PRESENTATION_OF_PEPTIDE_ANTIGEN_VIA_MHC_CLASS_I	GO:0002474	lightgreen	0.0154573	4	100	12969	125	SEC24D;ERAP1;TAPBP;UBC
IMMUNE_RESPONSE	GO:0006955	lightgreen	0.0154655	9	404	12665	125	MBP;ATP6V0A2;PDCD1LG2;TNFSF18;LIF;CD274;TAPBP;IL1RL1;IFITM2
CYSTEINE-TYPE_ENDOPEPTIDASE_ACTIVITY	GO:0004197	lightgreen	0.0156137	3	55	13014	125	LGMN;UCHL1;CASP4
PROTEIN_TYROSINE_PHOSPHATASE_ACTIVITY	GO:0004725	lightgreen	0.0159786	4	101	12968	125	DUSP3;PDCD1LG2;CD274;DUSP18
PLATELET_ACTIVATION	GO:0030168	lightgreen	0.0172047	6	215	12854	125	PRKCE;MGLL;PDGFB;SERPING1;CD9;SRGN
PLATELET-DERIVED_GROWTH_FACTOR_RECEPTOR_SIGNALING_PATHWAY	GO:0048008	lightgreen	0.0185011	2	22	13047	125	PDGFB;TIPARP
PROTEIN_ADP-RIBOSYLATION	GO:0006471	lightgreen	0.0185011	2	22	13047	125	PARP4;TIPARP
STRESS-ACTIVATED_MAPK_CASCADE	GO:0051403	lightgreen	0.0188236	3	59	13010	125	DUSP3;MAP2K1;UBC
CELL_REDOX_HOMEOSTASIS	GO:0045454	lightgreen	0.0188236	3	59	13010	125	TXNDC11;TXNDC15;ERP44
ORGAN_REGENERATION	GO:0031100	lightgreen	0.0205555	3	61	13008	125	ANXA3;LIF;ANGPT2
EUKARYOTIC_CELL_SURFACE_BINDING	GO:0043499	lightgreen	0.0218329	2	24	13045	125	PDGFB;HBEGF
POSITIVE_REGULATION_OF_MAPK_CASCADE	GO:0043410	lightgreen	0.0233124	3	64	13005	125	PRKCE;PDGFB;LIF
PHAGOCYTIC_VESICLE_MEMBRANE	GO:0030670	lightgreen	0.0253928	2	26	13043	125	ANXA3;TAPBP
NAD+_ADP-RIBOSYLTRANSFERASE_ACTIVITY	GO:0003950	lightgreen	0.0253928	2	26	13043	125	PARP4;TIPARP
RESPONSE_TO_GLUCOSE_STIMULUS	GO:0009749	lightgreen	0.0262602	3	67	13002	125	PCSK1;ACSL5;ANGPT2
LYSOSOMAL_LUMEN	GO:0043202	lightgreen	0.0272552	2	27	13042	125	LGMN;GLA
TRIF-DEPENDENT_TOLL-LIKE_RECEPTOR_SIGNALING_PATHWAY	GO:0035666	lightgreen	0.0272852	3	68	13001	125	DUSP3;MAP2K1;UBC
RESPONSE_TO_AXON_INJURY	GO:0048678	lightgreen	0.029171	2	28	13041	125	PCSK1;MAP2K1
TUMOR_NECROSIS_FACTOR-MEDIATED_SIGNALING_PATHWAY	GO:0033209	lightgreen	0.031139	2	29	13040	125	KRT18;TNFSF18
TOLL-LIKE_RECEPTOR_3_SIGNALING_PATHWAY	GO:0034138	lightgreen	0.0315964	3	72	12997	125	DUSP3;MAP2K1;UBC
MYD88-INDEPENDENT_TOLL-LIKE_RECEPTOR_SIGNALING_PATHWAY	GO:0002756	lightgreen	0.0315964	3	72	12997	125	DUSP3;MAP2K1;UBC
METABOLIC_PROCESS	GO:0008152	lightgreen	0.0323725	6	249	12820	125	PCSK1;PAPPA;PLA2G4C;AADAC;UCHL1;DPAGT1
CALCIUM-DEPENDENT_PHOSPHOLIPID_BINDING	GO:0005544	lightgreen	0.0373448	2	32	13037	125	ANXA3;DYSF
PHOSPHOLIPID_METABOLIC_PROCESS	GO:0006644	lightgreen	0.0373448	2	32	13037	125	PLA2G4C;SNCA
RESPONSE_TO_INTERLEUKIN-1	GO:0070555	lightgreen	0.0395103	2	33	13036	125	PCSK1;SNCA
DOLICHOL-LINKED_OLIGOSACCHARIDE_BIOSYNTHETIC_PROCESS	GO:0006488	lightgreen	0.0395103	2	33	13036	125	RFT1;DPAGT1
TOLL-LIKE_RECEPTOR_1_SIGNALING_PATHWAY	GO:0034130	lightgreen	0.0399463	3	79	12990	125	DUSP3;MAP2K1;UBC
TOLL-LIKE_RECEPTOR_2_SIGNALING_PATHWAY	GO:0034134	lightgreen	0.0399463	3	79	12990	125	DUSP3;MAP2K1;UBC
NEGATIVE_REGULATION_OF_NEURON_APOPTOSIS	GO:0043524	lightgreen	0.0425176	3	81	12988	125	LGMN;GCLM;SNCA
BLOOD_COAGULATION	GO:0007596	lightgreen	0.0439403	9	487	12582	125	PRKCE;MGLL;PDGFB;ATP1B1;SERPING1;CD9;SRGN;ANGPT2;THBD
TRIGLYCERIDE_BIOSYNTHETIC_PROCESS	GO:0019432	lightgreen	0.0462821	2	36	13033	125	GK;ACSL5
TOLL-LIKE_RECEPTOR_SIGNALING_PATHWAY	GO:0002224	lightgreen	0.0465269	3	84	12985	125	DUSP3;MAP2K1;UBC
RESPONSE_TO_GLUCOCORTICOID_STIMULUS	GO:0051384	lightgreen	0.0479035	3	85	12984	125	PCSK1;ANXA3;MAP2K1
NEURON_DIFFERENTIATION	GO:0030182	lightgreen	0.0479035	3	85	12984	125	MAP2K1;S1PR1;FZD5
TOLL-LIKE_RECEPTOR_4_SIGNALING_PATHWAY	GO:0034142	lightgreen	0.0493	3	86	12983	125	DUSP3;MAP2K1;UBC

## Sheet: Supp Fig 4 A c-brown
pathway	ID	module_name	pvalue	overlap	in_pathway	background	in_module	genes
PLATELET-DERIVED_GROWTH_FACTOR_BINDING	GO:0048407	black	0.000223915	3	11	12885	147	COL4A1;COL1A1;COL5A1
ACTIN_BINDING	GO:0003779	black	0.00055973	11	295	12601	147	TAGLN;TLN1;GSN;ITGB1;MSN;AFAP1;DSTN;CFL2;PARVA;ACTN1;FLNC
CORTICAL_ACTIN_CYTOSKELETON_ORGANIZATION	GO:0030866	black	0.00104439	3	18	12878	147	TLN1;EHD2;RHOQ
EXTRACELLULAR_MATRIX_STRUCTURAL_CONSTITUENT	GO:0005201	black	0.00112433	5	69	12827	147	COL4A1;COL1A1;COL5A1;BGN;MFAP5
AXON_GUIDANCE	GO:0007411	black	0.00117672	11	323	12573	147	DOCK1;COL4A1;TLN1;AP2A1;MYL9;ITGB1;COL1A1;NEO1;COL5A1;LIMK1;SEMA6D
CELL_JUNCTION_ASSEMBLY	GO:0034329	black	0.00183805	5	77	12819	147	ITGB1;PARVA;ACTN1;FLNC;PVR
INTEGRIN_BINDING	GO:0005178	black	0.00183805	5	77	12819	147	EDIL3;ITGB1;THY1;COL5A1;ACTN1
RUFFLE	GO:0001726	black	0.0019462	5	78	12818	147	TLN1;GSN;ITGB1;ACTN1;RAB34
COATED_PIT	GO:0005905	black	0.00248486	4	50	12846	147	AP2A1;DAB2;LRP1;SORT1
FOCAL_ADHESION	GO:0005925	black	0.00343888	6	128	12768	147	TLN1;ITGB1;MSN;AFAP1;PARVA;ACTN1
INTEGRIN_COMPLEX	GO:0008305	black	0.00385788	3	28	12868	147	ITGB1;ITGBL1;ITGB5
INSULIN_RECEPTOR_BINDING	GO:0005158	black	0.00516324	3	31	12865	147	GRB10;TLN1;PTPRF
Z_DISC	GO:0030018	black	0.00541829	4	62	12834	147	MYL9;ACTN1;NEXN;FLNC
ORGAN_MORPHOGENESIS	GO:0009887	black	0.00545233	5	99	12797	147	COL18A1;GDF11;TLE2;PHLDA2;APLP1
NEGATIVE_REGULATION_OF_WNT_RECEPTOR_SIGNALING_PATHWAY	GO:0030178	black	0.00565034	3	32	12864	147	GRB10;LRP1;TAX1BP3
RETINOL_METABOLIC_PROCESS	GO:0042572	black	0.00663511	2	11	12885	147	RBP1;RETSAT
INTEGRIN-MEDIATED_SIGNALING_PATHWAY	GO:0007229	black	0.00675989	4	66	12830	147	DOCK1;ITGB1;ITGBL1;ITGB5
ACTIN_POLYMERIZATION_OR_DEPOLYMERIZATION	GO:0008154	black	0.00790292	2	12	12884	147	GSN;DSTN
CELL-MATRIX_ADHESION	GO:0007160	black	0.00830501	4	70	12826	147	ITGB1;ITGBL1;SNED1;ITGB5
BASEMENT_MEMBRANE	GO:0005604	black	0.00830501	4	70	12826	147	ITGB1;TIMP3;COL5A1;APLP1
PROTEIN_TRANSPORTER_ACTIVITY	GO:0008565	black	0.00872447	4	71	12825	147	AP2A1;IPO5;XPOT;RAB4A
EXTRACELLULAR_MATRIX	GO:0031012	black	0.00972056	6	159	12737	147	COL4A1;TIMP3;COL1A1;COL5A1;COL18A1;BGN
ENDOCYTOSIS	GO:0006897	black	0.0112407	5	118	12778	147	AP2A1;EHD2;SORT1;RAB34;APLP1
FOCAL_ADHESION_ASSEMBLY	GO:0048041	black	0.0156898	2	17	12879	147	THY1;ACTN1
PROTEASE_BINDING	GO:0002020	black	0.016321	3	47	12849	147	ITGB1;FAP;LRP1
BLOOD_VESSEL_DEVELOPMENT	GO:0001568	black	0.016321	3	47	12849	147	COL1A1;COL5A1;DHCR7
COLLAGEN	GO:0005581	black	0.0167379	4	86	12810	147	COL4A1;COL1A1;COL5A1;COL18A1
LONG-CHAIN_FATTY-ACYL-COA_BIOSYNTHETIC_PROCESS	GO:0035338	black	0.0175205	2	18	12878	147	FASN;ACLY
CORTICAL_ACTIN_CYTOSKELETON	GO:0030864	black	0.019437	2	19	12877	147	DSTN;ACTN1
MITOCHONDRIAL_ENVELOPE	GO:0005740	black	0.019437	2	19	12877	147	TOMM20;BNIP3L
DENDRITE	GO:0030425	black	0.0197278	6	186	12710	147	TTLL7;NCS1;THY1;LRP1;NEGR1;SORT1
ACTIN_CYTOSKELETON	GO:0015629	black	0.0211566	6	189	12707	147	TLN1;GSN;CLIC4;AFAP1;DSTN;PARVA
TRANSLATIONAL_ELONGATION	GO:0006414	black	0.0215908	8	300	12596	147	RPL7A;EEF2;EEF1A1;RPL17;RPS3A;RPL3;RPL4;RPL10
COFACTOR_BINDING	GO:0048037	black	0.0235191	2	21	12875	147	FASN;ALDH1L2
NEGATIVE_REGULATION_OF_INSULIN_RECEPTOR_SIGNALING_PATHWAY	GO:0046627	black	0.0235191	2	21	12875	147	GRB10;PTPRF
FATTY_ACID_BIOSYNTHETIC_PROCESS	GO:0006633	black	0.0235732	3	54	12842	147	MGLL;FASN;PTGIS
NUCLEAR_OUTER_MEMBRANE	GO:0005640	black	0.0256803	2	22	12874	147	DHCR7;RETSAT
GTPASE_ACTIVITY	GO:0003924	black	0.0263398	7	254	12642	147	EEF2;EEF1A1;EHD2;RAB3B;RHOQ;RAB4A;RAB34
TRANSLATION	GO:0006412	black	0.0264693	11	496	12400	147	RPL7A;EEF2;EEF1A1;RPL17;RPS3A;PABPC4;EIF3F;EIF4B;RPL3;RPL4;RPL10
POSITIVE_REGULATION_OF_CELL-SUBSTRATE_ADHESION	GO:0010811	black	0.0302331	2	24	12872	147	EDIL3;ITGB1
ADULT_WALKING_BEHAVIOR	GO:0007628	black	0.0302331	2	24	12872	147	GLRB;CLN8
UBIQUITIN_LIGASE_COMPLEX	GO:0000151	black	0.0323032	3	61	12835	147	TRAF7;RNF11;SMURF2
TRANSLATION_ELONGATION_FACTOR_ACTIVITY	GO:0003746	black	0.0326206	2	25	12871	147	EEF2;EEF1A1
TISSUE_REGENERATION	GO:0042246	black	0.0326206	2	25	12871	147	GSN;TIMP3
LIPID_TRANSPORT	GO:0006869	black	0.0336703	3	62	12834	147	OSBPL8;CLN8;HDLBP
CELL_MIGRATION	GO:0016477	black	0.0339361	4	107	12789	147	DOCK1;ITGB1;COL5A1;PVR
CELLULAR_PROTEIN_METABOLIC_PROCESS	GO:0044267	black	0.0344622	12	583	12313	147	RPL7A;EEF2;EEF1A1;RPL17;GFPT2;MGAT4B;RPS3A;EIF3F;EIF4B;RPL3;RPL4;RPL10
NEGATIVE_REGULATION_OF_PHOSPHORYLATION	GO:0042326	black	0.0350796	2	26	12870	147	GRB10;CDKN2B
LEUKOCYTE_CELL-CELL_ADHESION	GO:0007159	black	0.0350796	2	26	12870	147	ITGB1;MSN
LYASE_ACTIVITY	GO:0016829	black	0.035961	4	109	12787	147	FASN;ACO1;MVD;HSD17B4
TRANSLATIONAL_INITIATION	GO:0006413	black	0.0374418	8	334	12562	147	RPL7A;RPL17;RPS3A;EIF3F;EIF4B;RPL3;RPL4;RPL10
REGULATION_OF_ACTIN_CYTOSKELETON_ORGANIZATION	GO:0032956	black	0.0428662	2	29	12867	147	LRP1;RHOQ
LIPID_BIOSYNTHETIC_PROCESS	GO:0008610	black	0.0428662	2	29	12867	147	CLN8;ACLY
CYTOSOLIC_LARGE_RIBOSOMAL_SUBUNIT	GO:0022625	black	0.0432066	5	168	12728	147	RPL7A;RPL17;RPL3;RPL4;RPL10
POSITIVE_REGULATION_OF_GLUCOSE_IMPORT	GO:0046326	black	0.0455922	2	30	12866	147	RHOQ;CREBL2
PEROXISOMAL_MATRIX	GO:0005782	black	0.0483804	2	31	12865	147	MVD;HSD17B4
