# Supplementary material for: Nicotinamide mononucleotide (NMN) alleviates the poly(I:C)-induced inflammatory response in human primary cell cultures
Source: Sci Rep. 2023 Jul 20;13:11765. doi: 10.1038/s41598-023-38762-x (PMC10359400; doi:10.1038/s41598-023-38762-x)
Supplement: Supplementary file 6 — Supplementary Information 6. [file 41598_2023_38762_MOESM6_ESM.xlsx]

## Sheet: Fig 5 A p-darkred
pathway	ID	module_name	pvalue	overlap	in_pathway	background	in_module	genes
TRANSLATIONAL_INITIATION	GO:0006413	darkred	6.32846e-11	19	334	12735	113	RPS4X;RPL7A;RPL15;RPL31;EIF3D;RPL26;RPS3;RPL37A;RPL17;RPS8;RPS6;RPS3A;RPL13A;RPS12;EIF4B;RPL27A;EIF3L;RPL5;RPL4
TRANSLATIONAL_ELONGATION	GO:0006414	darkred	8.89858e-11	18	300	12769	113	RPS4X;RPL7A;RPL15;RPL31;RPL26;RPS3;RPL37A;RPL17;RPS8;RPS6;RPS3A;EEF1B2;RPL13A;RPS12;RPL27A;EEF1G;RPL5;RPL4
TRANSLATION	GO:0006412	darkred	2.06437e-10	22	496	12573	113	RPS4X;RPL7A;RPL15;RPL31;EIF3D;RPL26;RPS3;RPL37A;RPL17;RPS8;RPS6;RPS3A;EEF1B2;NACA;PABPC4;RPL13A;RPS12;EIF4B;RPL27A;EEF1G;RPL5;RPL4
VIRAL_INFECTIOUS_CYCLE	GO:0019058	darkred	5.242e-10	17	293	12776	113	RPS4X;RPL7A;RPL15;RPL31;RPL26;RPS3;RPL37A;RPL17;RPS8;RPS6;RPS3A;SLC25A6;RPL13A;RPS12;RPL27A;RPL5;RPL4
VIRAL_TRANSCRIPTION	GO:0019083	darkred	2.71066e-09	16	284	12785	113	RPS4X;RPL7A;RPL15;RPL31;RPL26;RPS3;RPL37A;RPL17;RPS8;RPS6;RPS3A;RPL13A;RPS12;RPL27A;RPL5;RPL4
TRANSLATIONAL_TERMINATION	GO:0006415	darkred	3.31562e-09	16	288	12781	113	RPS4X;RPL7A;RPL15;RPL31;RPL26;RPS3;RPL37A;RPL17;RPS8;RPS6;RPS3A;RPL13A;RPS12;RPL27A;RPL5;RPL4
SRP-DEPENDENT_COTRANSLATIONAL_PROTEIN_TARGETING_TO_MEMBRANE	GO:0006614	darkred	9.93822e-09	16	311	12758	113	RPS4X;RPL7A;RPL15;RPL31;RPL26;RPS3;RPL37A;RPL17;RPS8;RPS6;RPS3A;RPL13A;RPS12;RPL27A;RPL5;RPL4
NUCLEAR-TRANSCRIBED_MRNA_CATABOLIC_PROCESS,_NONSENSE-MEDIATED_DECAY	GO:0000184	darkred	1.77276e-08	16	324	12745	113	RPS4X;RPL7A;RPL15;RPL31;RPL26;RPS3;RPL37A;RPL17;RPS8;RPS6;RPS3A;RPL13A;RPS12;RPL27A;RPL5;RPL4
RIBOSOME	GO:0005840	darkred	5.16194e-08	17	398	12671	113	RPS4X;RPL7A;RPL15;RPL31;RPL26;RPS3;RPL37A;RPL17;RPS8;RPS6;RPS3A;RPS6KA2;RPL13A;RPS12;RPL27A;RPL5;RPL4
STRUCTURAL_CONSTITUENT_OF_RIBOSOME	GO:0003735	darkred	7.99137e-08	16	361	12708	113	RPS4X;RPL7A;RPL15;RPL31;RPL26;RPS3;RPL37A;RPL13A;RPS12;RPL17;RPS8;RPL27A;RPS6;RPS3A;RPL5;RPL4
CELLULAR_PROTEIN_METABOLIC_PROCESS	GO:0044267	darkred	1.1459e-07	20	583	12486	113	RPS4X;RPL7A;RPL15;RPL31;EIF3D;RPL26;RPS3;RPL37A;RPL17;RPS8;RPS6;RPS3A;EEF1B2;RPL13A;RPS12;EIF4B;RPL27A;EEF1G;RPL5;RPL4
MRNA_METABOLIC_PROCESS	GO:0016071	darkred	2.40045e-07	17	443	12626	113	RPS4X;RPL7A;RPL15;RPL31;RPL26;RPS3;RPL37A;RPL17;RPS8;RPS6;RPS3A;RPL13A;RPS12;EIF4B;RPL27A;RPL5;RPL4
RNA_METABOLIC_PROCESS	GO:0016070	darkred	9.29064e-07	17	488	12581	113	RPS4X;RPL7A;RPL15;RPL31;RPL26;RPS3;RPL37A;RPL17;RPS8;RPS6;RPS3A;RPL13A;RPS12;EIF4B;RPL27A;RPL5;RPL4
VIRAL_REPRODUCTION	GO:0016032	darkred	1.55571e-06	18	565	12504	113	RPS4X;RPL7A;CXCR4;RPL15;RPL31;RPL26;RPS3;RPL37A;RPL17;RPS8;RPS6;RPS3A;SLC25A6;RPL13A;RPS12;RPL27A;RPL5;RPL4
CYTOSOLIC_LARGE_RIBOSOMAL_SUBUNIT	GO:0022625	darkred	1.87317e-06	10	168	12901	113	RPL7A;RPL15;RPL31;RPL26;RPL37A;RPL17;RPL13A;RPL27A;RPL5;RPL4
RIBONUCLEOPROTEIN_COMPLEX	GO:0030529	darkred	1.94779e-05	9	174	12895	113	RPS4X;RPS3;RPS8;RPS6;RPS3A;PABPC4;RPL13A;RPL5;RPL4
EXTRACELLULAR_MATRIX	GO:0031012	darkred	6.98509e-05	8	159	12910	113	LTBP2;FRAS1;POSTN;VWF;HMCN1;BGN;SERAC1;FBLN5
CYTOSOLIC_SMALL_RIBOSOMAL_SUBUNIT	GO:0022627	darkred	0.000655249	6	122	12947	113	RPS4X;RPS3;RPS8;RPS6;RPS3A;RPS12
POLYSOME	GO:0005844	darkred	0.00126019	3	25	13044	113	RPS4X;RPS6;FXR1
EXTRACELLULAR_MATRIX_ORGANIZATION	GO:0030198	darkred	0.002974	4	69	13000	113	POSTN;SERAC1;APLP1;FBLN5
ORGAN_DEVELOPMENT	GO:0048513	darkred	0.00543123	2	13	13056	113	CA4;FOXO1
PROTEIN_SECRETION	GO:0009306	darkred	0.00630081	2	14	13055	113	LTBP2;GNAS
HOMOPHILIC_CELL_ADHESION	GO:0007156	darkred	0.00775822	5	142	12927	113	PCDHGA2;PCDHGB2;PCDHB8;PCDHB13;FAT3
PROTEINACEOUS_EXTRACELLULAR_MATRIX	GO:0005578	darkred	0.00933966	6	208	12861	113	LTBP2;MMP28;POSTN;VWF;BGN;FBLN5
CERAMIDE_METABOLIC_PROCESS	GO:0006672	darkred	0.0103578	2	18	13051	113	CERK;CLN8
STEM_CELL_MAINTENANCE	GO:0019827	darkred	0.012719	2	20	13049	113	TPT1;KIT
MITOTIC_CELL_CYCLE_G1/S_TRANSITION_CHECKPOINT	GO:0031575	darkred	0.0152911	2	22	13047	113	RPS6;CDKN2B
TRANSLATION_INITIATION_FACTOR_ACTIVITY	GO:0003743	darkred	0.0164509	3	62	13007	113	EIF3D;EIF4B;EIF3L
RIBOSOMAL_LARGE_SUBUNIT_BIOGENESIS	GO:0042273	darkred	0.0180663	2	24	13045	113	RPL26;RPL5
TRANSLATION_ELONGATION_FACTOR_ACTIVITY	GO:0003746	darkred	0.0195277	2	25	13044	113	EEF1B2;EEF1G
PLACENTA_DEVELOPMENT	GO:0001890	darkred	0.0241959	2	28	13041	113	RPS6;VWF
BLOOD_VESSEL_REMODELING	GO:0001974	darkred	0.0258436	2	29	13040	113	FOXC1;BGN
TISSUE_DEVELOPMENT	GO:0009888	darkred	0.0328687	2	33	13036	113	POSTN;FOXO1
REGULATION_OF_INSULIN_SECRETION	GO:0050796	darkred	0.0330089	3	81	12988	113	GNAS;SYT17;SLC25A6
GLYCOSPHINGOLIPID_METABOLIC_PROCESS	GO:0006687	darkred	0.0347293	2	34	13035	113	CERK;KIT
INSULIN_RECEPTOR_SIGNALING_PATHWAY	GO:0008286	darkred	0.0463152	4	156	12913	113	SHC2;RPS6;FOXO1;EIF4B
TRANSPORT_VESICLE	GO:0030133	darkred	0.0467061	2	40	13029	113	GNAS;BGN
PROTEIN_HETEROOLIGOMERIZATION	GO:0051291	darkred	0.0488303	2	41	13028	113	SCUBE3;PARVA

## Sheet: Fig 5 B c-black
pathway	ID	module_name	pvalue	overlap	in_pathway	background	in_module	genes
PLATELET-DERIVED_GROWTH_FACTOR_BINDING	GO:0048407	black	0.000223915	3	11	12885	147	COL4A1;COL1A1;COL5A1
ACTIN_BINDING	GO:0003779	black	0.00055973	11	295	12601	147	TAGLN;TLN1;GSN;ITGB1;MSN;AFAP1;DSTN;CFL2;PARVA;ACTN1;FLNC
CORTICAL_ACTIN_CYTOSKELETON_ORGANIZATION	GO:0030866	black	0.00104439	3	18	12878	147	TLN1;EHD2;RHOQ
EXTRACELLULAR_MATRIX_STRUCTURAL_CONSTITUENT	GO:0005201	black	0.00112433	5	69	12827	147	COL4A1;COL1A1;COL5A1;BGN;MFAP5
AXON_GUIDANCE	GO:0007411	black	0.00117672	11	323	12573	147	DOCK1;COL4A1;TLN1;AP2A1;MYL9;ITGB1;COL1A1;NEO1;COL5A1;LIMK1;SEMA6D
CELL_JUNCTION_ASSEMBLY	GO:0034329	black	0.00183805	5	77	12819	147	ITGB1;PARVA;ACTN1;FLNC;PVR
INTEGRIN_BINDING	GO:0005178	black	0.00183805	5	77	12819	147	EDIL3;ITGB1;THY1;COL5A1;ACTN1
RUFFLE	GO:0001726	black	0.0019462	5	78	12818	147	TLN1;GSN;ITGB1;ACTN1;RAB34
COATED_PIT	GO:0005905	black	0.00248486	4	50	12846	147	AP2A1;DAB2;LRP1;SORT1
FOCAL_ADHESION	GO:0005925	black	0.00343888	6	128	12768	147	TLN1;ITGB1;MSN;AFAP1;PARVA;ACTN1
INTEGRIN_COMPLEX	GO:0008305	black	0.00385788	3	28	12868	147	ITGB1;ITGBL1;ITGB5
INSULIN_RECEPTOR_BINDING	GO:0005158	black	0.00516324	3	31	12865	147	GRB10;TLN1;PTPRF
Z_DISC	GO:0030018	black	0.00541829	4	62	12834	147	MYL9;ACTN1;NEXN;FLNC
ORGAN_MORPHOGENESIS	GO:0009887	black	0.00545233	5	99	12797	147	COL18A1;GDF11;TLE2;PHLDA2;APLP1
NEGATIVE_REGULATION_OF_WNT_RECEPTOR_SIGNALING_PATHWAY	GO:0030178	black	0.00565034	3	32	12864	147	GRB10;LRP1;TAX1BP3
RETINOL_METABOLIC_PROCESS	GO:0042572	black	0.00663511	2	11	12885	147	RBP1;RETSAT
INTEGRIN-MEDIATED_SIGNALING_PATHWAY	GO:0007229	black	0.00675989	4	66	12830	147	DOCK1;ITGB1;ITGBL1;ITGB5
ACTIN_POLYMERIZATION_OR_DEPOLYMERIZATION	GO:0008154	black	0.00790292	2	12	12884	147	GSN;DSTN
CELL-MATRIX_ADHESION	GO:0007160	black	0.00830501	4	70	12826	147	ITGB1;ITGBL1;SNED1;ITGB5
BASEMENT_MEMBRANE	GO:0005604	black	0.00830501	4	70	12826	147	ITGB1;TIMP3;COL5A1;APLP1
PROTEIN_TRANSPORTER_ACTIVITY	GO:0008565	black	0.00872447	4	71	12825	147	AP2A1;IPO5;XPOT;RAB4A
EXTRACELLULAR_MATRIX	GO:0031012	black	0.00972056	6	159	12737	147	COL4A1;TIMP3;COL1A1;COL5A1;COL18A1;BGN
ENDOCYTOSIS	GO:0006897	black	0.0112407	5	118	12778	147	AP2A1;EHD2;SORT1;RAB34;APLP1
FOCAL_ADHESION_ASSEMBLY	GO:0048041	black	0.0156898	2	17	12879	147	THY1;ACTN1
PROTEASE_BINDING	GO:0002020	black	0.016321	3	47	12849	147	ITGB1;FAP;LRP1
BLOOD_VESSEL_DEVELOPMENT	GO:0001568	black	0.016321	3	47	12849	147	COL1A1;COL5A1;DHCR7
COLLAGEN	GO:0005581	black	0.0167379	4	86	12810	147	COL4A1;COL1A1;COL5A1;COL18A1
LONG-CHAIN_FATTY-ACYL-COA_BIOSYNTHETIC_PROCESS	GO:0035338	black	0.0175205	2	18	12878	147	FASN;ACLY
CORTICAL_ACTIN_CYTOSKELETON	GO:0030864	black	0.019437	2	19	12877	147	DSTN;ACTN1
MITOCHONDRIAL_ENVELOPE	GO:0005740	black	0.019437	2	19	12877	147	TOMM20;BNIP3L
DENDRITE	GO:0030425	black	0.0197278	6	186	12710	147	TTLL7;NCS1;THY1;LRP1;NEGR1;SORT1
ACTIN_CYTOSKELETON	GO:0015629	black	0.0211566	6	189	12707	147	TLN1;GSN;CLIC4;AFAP1;DSTN;PARVA
TRANSLATIONAL_ELONGATION	GO:0006414	black	0.0215908	8	300	12596	147	RPL7A;EEF2;EEF1A1;RPL17;RPS3A;RPL3;RPL4;RPL10
COFACTOR_BINDING	GO:0048037	black	0.0235191	2	21	12875	147	FASN;ALDH1L2
NEGATIVE_REGULATION_OF_INSULIN_RECEPTOR_SIGNALING_PATHWAY	GO:0046627	black	0.0235191	2	21	12875	147	GRB10;PTPRF
FATTY_ACID_BIOSYNTHETIC_PROCESS	GO:0006633	black	0.0235732	3	54	12842	147	MGLL;FASN;PTGIS
NUCLEAR_OUTER_MEMBRANE	GO:0005640	black	0.0256803	2	22	12874	147	DHCR7;RETSAT
GTPASE_ACTIVITY	GO:0003924	black	0.0263398	7	254	12642	147	EEF2;EEF1A1;EHD2;RAB3B;RHOQ;RAB4A;RAB34
TRANSLATION	GO:0006412	black	0.0264693	11	496	12400	147	RPL7A;EEF2;EEF1A1;RPL17;RPS3A;PABPC4;EIF3F;EIF4B;RPL3;RPL4;RPL10
POSITIVE_REGULATION_OF_CELL-SUBSTRATE_ADHESION	GO:0010811	black	0.0302331	2	24	12872	147	EDIL3;ITGB1
ADULT_WALKING_BEHAVIOR	GO:0007628	black	0.0302331	2	24	12872	147	GLRB;CLN8
UBIQUITIN_LIGASE_COMPLEX	GO:0000151	black	0.0323032	3	61	12835	147	TRAF7;RNF11;SMURF2
TRANSLATION_ELONGATION_FACTOR_ACTIVITY	GO:0003746	black	0.0326206	2	25	12871	147	EEF2;EEF1A1
TISSUE_REGENERATION	GO:0042246	black	0.0326206	2	25	12871	147	GSN;TIMP3
LIPID_TRANSPORT	GO:0006869	black	0.0336703	3	62	12834	147	OSBPL8;CLN8;HDLBP
CELL_MIGRATION	GO:0016477	black	0.0339361	4	107	12789	147	DOCK1;ITGB1;COL5A1;PVR
CELLULAR_PROTEIN_METABOLIC_PROCESS	GO:0044267	black	0.0344622	12	583	12313	147	RPL7A;EEF2;EEF1A1;RPL17;GFPT2;MGAT4B;RPS3A;EIF3F;EIF4B;RPL3;RPL4;RPL10
NEGATIVE_REGULATION_OF_PHOSPHORYLATION	GO:0042326	black	0.0350796	2	26	12870	147	GRB10;CDKN2B
LEUKOCYTE_CELL-CELL_ADHESION	GO:0007159	black	0.0350796	2	26	12870	147	ITGB1;MSN
LYASE_ACTIVITY	GO:0016829	black	0.035961	4	109	12787	147	FASN;ACO1;MVD;HSD17B4
TRANSLATIONAL_INITIATION	GO:0006413	black	0.0374418	8	334	12562	147	RPL7A;RPL17;RPS3A;EIF3F;EIF4B;RPL3;RPL4;RPL10
REGULATION_OF_ACTIN_CYTOSKELETON_ORGANIZATION	GO:0032956	black	0.0428662	2	29	12867	147	LRP1;RHOQ
LIPID_BIOSYNTHETIC_PROCESS	GO:0008610	black	0.0428662	2	29	12867	147	CLN8;ACLY
CYTOSOLIC_LARGE_RIBOSOMAL_SUBUNIT	GO:0022625	black	0.0432066	5	168	12728	147	RPL7A;RPL17;RPL3;RPL4;RPL10
POSITIVE_REGULATION_OF_GLUCOSE_IMPORT	GO:0046326	black	0.0455922	2	30	12866	147	RHOQ;CREBL2
PEROXISOMAL_MATRIX	GO:0005782	black	0.0483804	2	31	12865	147	MVD;HSD17B4
