# Supplementary material for: Nicotinamide mononucleotide (NMN) alleviates the poly(I:C)-induced inflammatory response in human primary cell cultures
Source: Sci Rep. 2023 Jul 20;13:11765. doi: 10.1038/s41598-023-38762-x (PMC10359400; doi:10.1038/s41598-023-38762-x)
Supplement: Supplementary file 7 — Supplementary Table 1. [file 41598_2023_38762_MOESM7_ESM.xlsx]

## Sheet: Sheet1
Supplementary Table 1: List of primers.
No.	Gene	Target refseq	Primer name		Sequence (5'->3')	Product length	Length	Start	Stop	Tm	GC%
1	IL6	XM_007981902.2, XM_038004735.1, XM_007981901.2	Cs_IL6-Forward		GGATTCAATGAGGAGACTTGCC	124	22	429	450	59.05	50
			Cs_IL6-Reverse		TCATTTGCACAGCTCTGGCTT		21	552	532	60.82	47.62
2	IL12B (IL12 p40)	XM_008015174.2	Cs_IL12B-Forward		TGGTGGCTGACGACAATCAG	103	20	637	656	60.32	55
			Cs_IL12B-Reverse		CAGAGAGTGTAGCAGCTCCG		20	739	720	59.9	60
3	GAPDH	XM_007967342.2	Cs_GAPDH-Forward		GAGAAGGCTGGGGCTCATTT	78	20	424	443	60.03	55
			Cs_GAPDH-Reverse		AAACATAGGGGCGTCAGCAG		20	501	482	60.39	55
4	HPRT1	XM_037989153.1	Cs_HPRT1-Forward		CCTGGCGTCGTGATTAGTGA	137	20	180	199	59.83	55
			Cs_HPRT1-Reverse		CGAGCAAGACGTTCAGTCCT		20	316	297	60.04	55
