# Supplementary material for: Nicotinamide mononucleotide (NMN) alleviates the poly(I:C)-induced inflammatory response in human primary cell cultures
Source: Sci Rep. 2023 Jul 20;13:11765. doi: 10.1038/s41598-023-38762-x (PMC10359400; doi:10.1038/s41598-023-38762-x)
Supplement: Supplementary file 8 — Supplementary Table 2. [file 41598_2023_38762_MOESM8_ESM.xlsx]

## Sheet: Sheet1
Supplementary Table 2: PCA loadings for top 20 genes that affect principal component 1 (PC1) and principal component 2 (PC2) for HPMEC and HPMEC.
HPMEC		HCAEC
PC1	PC2	PC1	PC2
FTL	B2M	FN1	IFI6
SERPINE1	IFI6	FTL	IFITM3
FN1	IFITM3	TIMP1	B2M
HSP90B1	RNA18SN2	SERPINE1	ISG15
MT2A	IFI27	FTH1	HLA-B
EEF1A1	RNA18SN1	RNR2	IFI27
TIMP1	RNA18SN3	EEF1A1	IFITM1
ND5	HLA-C	POSTN	HLA-C
MMP1	HLA-B	HMGA1	HLA-A
HMGA1	S100A6	CCN2	SRGN
ND4	ISG15	B2M	LY6E
FTH1	HLA-A	MT2A	PTX3
RPL12	LGALS1	IGFBP4	IFITM2
B2M	MMP1	PLAT	MX1
ND4L	LY6E	IGFBP7	RPL35
COX2	IFITM1	TXNRD1	TUBA1B
IGFBP4	TUBA1B	TFPI2	STAT1
EFEMP1	RNA28SN1	ND5	HSPA8
COL6A3	GAPDH	CDKN1A	PFN1
RNR2	RNA28SN2	IGFBP3	RPL36
