# Supplementary material for: Nicotinamide mononucleotide (NMN) alleviates the poly(I:C)-induced inflammatory response in human primary cell cultures
Source: Sci Rep. 2023 Jul 20;13:11765. doi: 10.1038/s41598-023-38762-x (PMC10359400; doi:10.1038/s41598-023-38762-x)
Supplement: Supplementary file 9 — Supplementary Table 3. [file 41598_2023_38762_MOESM9_ESM.xlsx]

## Sheet: Sheet1
Supplemental Table 3: List of traits assessed in WGCNA.
HPMEC (2 outliers)	HCAEC (1 outlier)	NMN-dosage	Poly(I:C)-induction
P.Pm.C.01	C.Pm.C.01	Control	None
P.Pm.C.02	C.Pm.C.02	Control	None
P.Pm.C.03	C.Pm.C.03	Control	None
P.Pm.01.01 (outlier)	C.Pm.01.01	Low	None
P.Pm.01.02	C.Pm.01.02	Low	None
P.Pm.01.03	C.Pm.01.03	Low	None
P.Pm.1.01	C.Pm.1.01	Medium	None
P.Pm.1.02	C.Pm.1.02	Medium	None
P.Pm.1.03	C.Pm.1.03	Medium	None
P.Pm.10.01	C.Pm.10.01	High	None
P.Pm.10.02	C.Pm.10.02	High	None
P.Pm.10.03 (outlier)	C.Pm.10.03	High	None
P.Pp.C.01	C.Pp.C.01	Control	Induced
P.Pp.C.02	C.Pp.C.02	Control	Induced
P.Pp.C.03	C.Pp.C.03	Control	Induced
P.Pp.01.01	C.Pp.01.01	Low	Induced
P.Pp.01.02	C.Pp.01.02	Low	Induced
P.Pp.01.03	C.Pp.01.03 outlier)	Low	Induced
P.Pp.1.01	C.Pp.1.01	Medium	Induced
P.Pp.1.02	C.Pp.1.02	Medium	Induced
P.Pp.1.03	C.Pp.1.03	Medium	Induced
P.Pp.10.01	C.Pp.10.01	High	Induced
P.Pp.10.02	C.Pp.10.02	High	Induced
P.Pp.10.03	C.Pp.10.03	High	Induced
